# Supplementary material for: 3-[(E)-3,7-Dimethyl­octa-2,6-dien­yl]-5-methyl-N-nitro-1,3,5-oxadiazinan-4-imine
Source: Acta Crystallogr Sect E Struct Rep Online. 2008 May 24;64(Pt 6):o1154. doi: 10.1107/S160053680801492X (PMC2961447; doi:10.1107/S160053680801492X)
Supplement: Supplementary file 1 [file e-64-o1154-sup1.cif]

##############################################################################
###                                                                        ###
###        Electronic paper (Acta Crystallographica Section E)             ###
###                                                                        ###
##############################################################################
#                                                                            #
# This CIF contains the data in a paper accepted for publication in Acta     #
# Crystallographica Section E. It conforms to the requirements of Notes      #
# for Authors for Section E, and has been peer reviewed under the auspices   #
# of the IUCr Commission on Journals.                                        #
#                                                                            #
# Full details of the Crystallographic Information File format               #
# are given in the paper "The Crystallographic Information File (CIF):       #
# a New Standard Archive File for Crystallography" by S. R. Hall, F. H.      #
# Allen and I. D. Brown [Acta Cryst. (1991), A47, 655-685].                  #
#                                                                            #
# The current version of the core CIF dictionary is obtainable from          #
# ftp://ftp.iucr.org/pub/cif_core.dic. The current version number is 2.4.    #
#                                                                            #
# Software is freely available for graphical display of the structure(s) in  #
# this CIF.  For information consult the CIF home page http://www.iucr.org/  #
# cif/home.html                                                              #
#                                                                            #
# This file may be used for bona fide research purposes within the           #
# scientific community so long as proper attribution is given to the journal # 
# article from which it was obtained.                                        #
#                                                                            #
##############################################################################
                                             
data_I
_audit_creation_method     SHELXL97
_chemical_name_systematic
;
3-[(<i>E</i>)-3,7-Dimethylocta-2,6-dienyl]-5-methyl-<i>N</i>-nitro-
1,3,5-oxadiazinan-4-imine
;
_chemical_name_common     ?
_chemical_formula_moiety     'C14 H24 N4 O3'
_chemical_formula_sum     'C14 H24 N4 O3'
_chemical_formula_iupac     'C14 H24 N4 O3'
_chemical_formula_weight     296.37
_chemical_melting_point     ?
_symmetry_cell_setting     'monoclinic'
_symmetry_space_group_name_H-M     'P 21/c'
_symmetry_space_group_name_Hall     '-P 2ybc'
loop_
    _symmetry_equiv_pos_as_xyz
    'x, y, z'
    '-x, y+1/2, -z+1/2'
    '-x, -y, -z'
    'x, -y-1/2, z-1/2'
_cell_length_a     7.9318(16)
_cell_length_b     6.6423(13)
_cell_length_c     31.191(7)
_cell_angle_alpha     90.00
_cell_angle_beta     99.55(3)
_cell_angle_gamma     90.00
_cell_volume     1620.5(6)
_cell_formula_units_Z     4
_cell_measurement_reflns_used     7693
_cell_measurement_theta_min     2.60
_cell_measurement_theta_max     25.03
_cell_measurement_temperature     293(2)
_exptl_crystal_description     'Block'
_exptl_crystal_colour     'Colourless'
_exptl_crystal_size_max     0.60
_exptl_crystal_size_mid     0.30
_exptl_crystal_size_min     0.08
_exptl_crystal_density_diffrn     1.215
_exptl_crystal_density_meas     ?
_exptl_crystal_density_method     'Not measured'
_exptl_crystal_F_000     640
_exptl_absorpt_coefficient_mu     0.087
_exptl_absorpt_correction_type     'multi-scan'
_exptl_absorpt_process_details     '(ABSCOR; Higashi, 1995)'
_exptl_absorpt_correction_T_min     0.943
_exptl_absorpt_correction_T_max     0.993
_diffrn_ambient_temperature     293(2)
_diffrn_radiation_type     MoK\a
_diffrn_radiation_wavelength     0.71073
_diffrn_radiation_source     'Fine-focus sealed tube'
_diffrn_radiation_monochromator     'Graphite'
_diffrn_measurement_device_type     'Rigaku R-AXIS RAPID IP'
_diffrn_measurement_method     \w
_diffrn_detector_area_resol_mean     10.00
_diffrn_reflns_number     2825
_diffrn_reflns_av_R_equivalents     0.0508
_diffrn_reflns_av_sigmaI/netI     0.0844
_diffrn_reflns_theta_min     1.32
_diffrn_reflns_theta_max     25.03
_diffrn_reflns_theta_full     25.03
_diffrn_measured_fraction_theta_max     0.985
_diffrn_measured_fraction_theta_full     0.985
_diffrn_reflns_limit_h_min     0
_diffrn_reflns_limit_h_max     9
_diffrn_reflns_limit_k_min     -7
_diffrn_reflns_limit_k_max     0
_diffrn_reflns_limit_l_min     -37
_diffrn_reflns_limit_l_max     35
_diffrn_standards_number     ?
_diffrn_standards_interval_count     ?
_diffrn_standards_interval_time     ?
_diffrn_standards_decay_%     ?
_refine_special_details
;
 Refinement of <i>F</i>^2^ against ALL reflections. The weighted
 <i>R</i>-factor <i>wR</i> and goodness of fit <i>S</i> are based on
 <i>F</i>^2^, conventional <i>R</i>-factors <i>R</i> are based on <i>F</i>,
 with <i>F</i> set to zero for negative <i>F</i>^2^. The threshold expression
 of <i>F</i>^2^ > \s(<i>F</i>^2^) is used only for calculating
 <i>R</i>-factors(gt) <i>etc</i>. and is not relevant to the choice of
 reflections for refinement. <i>R</i>-factors based on <i>F</i>^2^ are
 statistically about twice as large as those based on <i>F</i>, and
 <i>R</i>-factors based on ALL data will be even larger.
;
_reflns_number_total     2825
_reflns_number_gt     1306
_reflns_threshold_expression     I>2\s(I)
_refine_ls_structure_factor_coef     Fsqd
_refine_ls_matrix_type     'full'
_refine_ls_R_factor_all     0.1146
_refine_ls_R_factor_gt     0.0474
_refine_ls_wR_factor_gt     0.1155
_refine_ls_wR_factor_ref     0.1525
_refine_ls_goodness_of_fit_ref     0.839
_refine_ls_restrained_S_all     0.839
_refine_ls_number_reflns     2825
_refine_ls_number_parameters     194
_refine_ls_number_restraints     0
_refine_ls_hydrogen_treatment     constr
_refine_ls_weighting_scheme     calc
_refine_ls_weighting_details
                 'calc w=1/[\s^2^(Fo^2^)+(0.0843P)^2^] where P=(Fo^2^+2Fc^2^)/3'
_atom_sites_solution_hydrogens     'geom'
_atom_sites_solution_primary     direct
_atom_sites_solution_secondary     difmap
_refine_ls_shift/su_max     0.014
_refine_ls_shift/su_mean     0.000
_refine_diff_density_max     0.283
_refine_diff_density_min     -0.298
_refine_ls_extinction_method     'None'
_refine_ls_extinction_coef     ?
loop_
    _atom_type_symbol
    _atom_type_description
    _atom_type_scat_dispersion_real
    _atom_type_scat_dispersion_imag
    _atom_type_scat_source
    'C' 'C' 0.0033 0.0016
                         'International Tables Vol C Tables 4.2.6.8 and 6.1.1.4'
    'H' 'H' 0.0000 0.0000
                         'International Tables Vol C Tables 4.2.6.8 and 6.1.1.4'
    'N' 'N' 0.0061 0.0033
                         'International Tables Vol C Tables 4.2.6.8 and 6.1.1.4'
    'O' 'O' 0.0106 0.0060
                         'International Tables Vol C Tables 4.2.6.8 and 6.1.1.4'
_computing_data_collection     '<i>RAPID-AUTO</i> (Rigaku, 2000)'
_computing_cell_refinement     '<i>RAPID-AUTO</i> (Rigaku, 2000)'
_computing_data_reduction     '<i>CrystalStructure</i> (Rigaku/MSC, 2000)'
_computing_structure_solution     '<i>SHELXS97</i> (Sheldrick, 2008)'
_computing_structure_refinement     '<i>SHELXL97</i> (Sheldrick, 2008)'
_computing_molecular_graphics     '<i>SHELXTL</i>  (Sheldrick, 2008)'
_computing_publication_material     '<i>SHELXL97</i> (Sheldrick, 2008)'
loop_
    _atom_site_type_symbol
    _atom_site_label
    _atom_site_fract_x
    _atom_site_fract_y
    _atom_site_fract_z
    _atom_site_U_iso_or_equiv
    _atom_site_adp_type
    _atom_site_calc_flag
    _atom_site_refinement_flags
    _atom_site_occupancy
    _atom_site_disorder_assembly
    _atom_site_disorder_group
    O O1 -0.0768(3) 0.9179(3) 0.82543(8) 0.0604(7) Uani d . 1 . .
    O O2 -0.2995(3) 1.0170(4) 0.85187(8) 0.0670(7) Uani d . 1 . .
    O O3 -0.1951(2) 0.2689(3) 0.74730(7) 0.0512(6) Uani d . 1 . .
    N N1 -0.2308(3) 0.9002(4) 0.82899(8) 0.0459(7) Uani d . 1 . .
    N N2 -0.3292(3) 0.7617(4) 0.80698(8) 0.0453(7) Uani d . 1 . .
    N N3 -0.1290(3) 0.4939(4) 0.80512(8) 0.0414(6) Uani d . 1 . .
    N N4 -0.3001(3) 0.6021(4) 0.74324(8) 0.0392(6) Uani d . 1 . .
    C C1 -0.2455(3) 0.6227(4) 0.78538(9) 0.0362(7) Uani d . 1 . .
    C C2 -0.0594(4) 0.3511(5) 0.77744(10) 0.0472(8) Uani d . 1 . .
    H H2a 0.0212 0.4183 0.7621 0.057 Uiso calc R 1 . .
    H H2b 0.0004 0.2445 0.7950 0.057 Uiso calc R 1 . .
    C C3 -0.2672(4) 0.4183(5) 0.71928(10) 0.0501(9) Uani d . 1 . .
    H H3a -0.3739 0.3699 0.7027 0.060 Uiso calc R 1 . .
    H H3b -0.1907 0.4502 0.6990 0.060 Uiso calc R 1 . .
    C C4 -0.4042(4) 0.7564(5) 0.71773(10) 0.0560(9) Uani d . 1 . .
    H H4a -0.3882 0.7482 0.6879 0.084 Uiso calc R 1 . .
    H H4b -0.3700 0.8871 0.7291 0.084 Uiso calc R 1 . .
    H H4c -0.5225 0.7348 0.7195 0.084 Uiso calc R 1 . .
    C C5 -0.0734(3) 0.4762(5) 0.85230(9) 0.0439(8) Uani d . 1 . .
    H H5a -0.1016 0.3433 0.8619 0.053 Uiso calc R 1 . .
    H H5b -0.1332 0.5747 0.8672 0.053 Uiso calc R 1 . .
    C C6 0.1153(4) 0.5098(5) 0.86376(10) 0.0474(8) Uani d . 1 . .
    H H6 0.1567 0.6275 0.8532 0.057 Uiso calc R 1 . .
    C C7 0.2293(4) 0.3932(5) 0.88694(10) 0.0499(8) Uani d . 1 . .
    C C8 0.4169(4) 0.4518(6) 0.89472(10) 0.0608(10) Uani d . 1 . .
    H H8a 0.4835 0.3403 0.8864 0.073 Uiso calc R 1 . .
    H H8b 0.4328 0.5654 0.8763 0.073 Uiso calc R 1 . .
    C C9 0.4840(4) 0.5072(7) 0.94162(11) 0.0740(11) Uani d . 1 . .
    H H9a 0.4240 0.6254 0.9494 0.089 Uiso calc R 1 . .
    H H9b 0.4615 0.3976 0.9604 0.089 Uiso calc R 1 . .
    C C10 0.6736(4) 0.5496(6) 0.94863(11) 0.0624(10) Uani d . 1 . .
    H H10 0.7444 0.4383 0.9483 0.075 Uiso calc R 1 . .
    C C11 0.7505(4) 0.7241(6) 0.95516(10) 0.0597(9) Uani d . 1 . .
    C C12 0.9427(5) 0.7390(6) 0.96099(13) 0.0838(13) Uani d . 1 . .
    H H12a 0.9742 0.8405 0.9419 0.126 Uiso calc R 1 . .
    H H12b 0.9892 0.6117 0.9542 0.126 Uiso calc R 1 . .
    H H12c 0.9870 0.7744 0.9906 0.126 Uiso calc R 1 . .
    C C13 0.6634(6) 0.9221(6) 0.95783(15) 0.0974(14) Uani d . 1 . .
    H H13a 0.7091 0.9870 0.9848 0.146 Uiso calc R 1 . .
    H H13b 0.5430 0.9007 0.9565 0.146 Uiso calc R 1 . .
    H H13c 0.6824 1.0058 0.9340 0.146 Uiso calc R 1 . .
    C C14 0.1868(5) 0.2002(6) 0.90720(13) 0.0861(14) Uani d . 1 . .
    H H14a 0.2656 0.0975 0.9016 0.129 Uiso calc R 1 . .
    H H14b 0.0725 0.1605 0.8950 0.129 Uiso calc R 1 . .
    H H14c 0.1950 0.2183 0.9380 0.129 Uiso calc R 1 . .
loop_
    _atom_site_aniso_label
    _atom_site_aniso_U_11
    _atom_site_aniso_U_22
    _atom_site_aniso_U_33
    _atom_site_aniso_U_12
    _atom_site_aniso_U_13
    _atom_site_aniso_U_23
    O1 0.0374(12) 0.0485(14) 0.0951(18) -0.0067(11) 0.0103(12) -0.0033(13)
    O2 0.0714(16) 0.0645(16) 0.0645(15) 0.0175(13) 0.0094(12) -0.0191(13)
    O3 0.0433(12) 0.0422(12) 0.0677(14) -0.0059(11) 0.0082(11) -0.0098(12)
    N1 0.0461(17) 0.0434(16) 0.0465(16) 0.0077(14) 0.0025(13) 0.0017(14)
    N2 0.0296(13) 0.0510(16) 0.0534(16) 0.0058(13) 0.0011(12) -0.0096(14)
    N3 0.0336(13) 0.0400(14) 0.0478(15) 0.0059(12) -0.0012(11) -0.0038(13)
    N4 0.0296(12) 0.0432(15) 0.0435(15) -0.0001(11) 0.0027(11) -0.0017(13)
    C1 0.0183(14) 0.0412(18) 0.0479(19) -0.0034(13) 0.0021(13) 0.0002(15)
    C2 0.0379(18) 0.0395(18) 0.062(2) 0.0052(15) 0.0016(15) -0.0042(17)
    C3 0.0330(17) 0.061(2) 0.056(2) -0.0053(16) 0.0070(15) -0.0113(19)
    C4 0.0399(17) 0.074(2) 0.0498(19) 0.0089(18) -0.0048(15) 0.0077(18)
    C5 0.0368(16) 0.0465(19) 0.0465(18) -0.0003(15) 0.0014(14) 0.0047(16)
    C6 0.0393(17) 0.0513(19) 0.0485(18) -0.0036(16) -0.0022(14) 0.0069(17)
    C7 0.0458(18) 0.056(2) 0.0440(18) 0.0006(17) -0.0053(14) -0.0021(17)
    C8 0.0424(18) 0.082(3) 0.053(2) 0.0028(18) -0.0071(16) 0.0019(19)
    C9 0.053(2) 0.108(3) 0.056(2) -0.015(2) -0.0043(17) -0.010(2)
    C10 0.046(2) 0.072(3) 0.065(2) -0.0023(19) -0.0049(17) -0.008(2)
    C11 0.057(2) 0.066(3) 0.053(2) 0.000(2) -0.0002(17) -0.0038(19)
    C12 0.059(2) 0.097(3) 0.091(3) -0.022(2) 0.002(2) -0.011(3)
    C13 0.100(3) 0.084(3) 0.105(4) 0.010(3) 0.008(3) -0.007(3)
    C14 0.078(3) 0.067(3) 0.097(3) -0.005(2) -0.032(2) 0.027(2)
_geom_special_details
;
 All s.u.'s (except the  s.u. in the dihedral angle between two l.s. planes)
 are estimated using the full covariance matrix. The cell  s.u.'s are taken
 into account individually in the estimation of  s.u.'s in distances, angles
 and torsion angles; correlations between  s.u.'s in cell parameters are only
 used when they are defined by crystal symmetry. An approximate (isotropic)
 treatment of cell s.u.'s is used for estimating s.u.'s involving l.s. planes.
;
loop_
    _geom_bond_atom_site_label_1
    _geom_bond_atom_site_label_2
    _geom_bond_site_symmetry_2
    _geom_bond_distance
    _geom_bond_publ_flag
    O1 N1 . 1.251(3) ?
    O2 N1 . 1.240(3) ?
    O3 C3 . 1.382(3) ?
    O3 C2 . 1.416(3) ?
    N1 N2 . 1.323(3) ?
    N2 C1 . 1.376(3) ?
    N3 C1 . 1.333(3) ?
    N3 C2 . 1.452(4) ?
    N3 C5 . 1.469(4) ?
    N4 C1 . 1.321(3) ?
    N4 C4 . 1.465(4) ?
    N4 C3 . 1.477(4) ?
    C2 H2a . 0.9700 ?
    C2 H2b . 0.9700 ?
    C3 H3a . 0.9700 ?
    C3 H3b . 0.9700 ?
    C4 H4a . 0.9600 ?
    C4 H4b . 0.9600 ?
    C4 H4c . 0.9600 ?
    C5 C6 . 1.496(4) ?
    C5 H5a . 0.9700 ?
    C5 H5b . 0.9700 ?
    C6 C7 . 1.313(4) ?
    C6 H6 . 0.9300 ?
    C7 C14 . 1.493(5) ?
    C7 C8 . 1.518(4) ?
    C8 C9 . 1.517(4) ?
    C8 H8a . 0.9700 ?
    C8 H8b . 0.9700 ?
    C9 C10 . 1.510(4) ?
    C9 H9a . 0.9700 ?
    C9 H9b . 0.9700 ?
    C10 C11 . 1.310(5) ?
    C10 H10 . 0.9300 ?
    C11 C13 . 1.494(5) ?
    C11 C12 . 1.508(5) ?
    C12 H12a . 0.9600 ?
    C12 H12b . 0.9600 ?
    C12 H12c . 0.9600 ?
    C13 H13a . 0.9600 ?
    C13 H13b . 0.9600 ?
    C13 H13c . 0.9600 ?
    C14 H14a . 0.9600 ?
    C14 H14b . 0.9600 ?
    C14 H14c . 0.9600 ?
loop_
    _geom_angle_atom_site_label_1
    _geom_angle_atom_site_label_2
    _geom_angle_atom_site_label_3
    _geom_angle_site_symmetry_1
    _geom_angle_site_symmetry_3
    _geom_angle
    _geom_angle_publ_flag
    C3 O3 C2 . . 109.4(2) ?
    O2 N1 O1 . . 121.4(3) ?
    O2 N1 N2 . . 117.2(3) ?
    O1 N1 N2 . . 121.3(3) ?
    N1 N2 C1 . . 115.5(2) ?
    C1 N3 C2 . . 116.6(2) ?
    C1 N3 C5 . . 125.7(2) ?
    C2 N3 C5 . . 117.6(2) ?
    C1 N4 C4 . . 122.0(2) ?
    C1 N4 C3 . . 122.2(2) ?
    C4 N4 C3 . . 115.7(2) ?
    N4 C1 N3 . . 118.7(3) ?
    N4 C1 N2 . . 116.8(2) ?
    N3 C1 N2 . . 123.9(3) ?
    O3 C2 N3 . . 108.9(2) ?
    O3 C2 H2a . . 109.9 ?
    N3 C2 H2a . . 109.9 ?
    O3 C2 H2b . . 109.9 ?
    N3 C2 H2b . . 109.9 ?
    H2a C2 H2b . . 108.3 ?
    O3 C3 N4 . . 111.3(2) ?
    O3 C3 H3a . . 109.4 ?
    N4 C3 H3a . . 109.4 ?
    O3 C3 H3b . . 109.4 ?
    N4 C3 H3b . . 109.4 ?
    H3a C3 H3b . . 108.0 ?
    N4 C4 H4a . . 109.5 ?
    N4 C4 H4b . . 109.5 ?
    H4a C4 H4b . . 109.5 ?
    N4 C4 H4c . . 109.5 ?
    H4a C4 H4c . . 109.5 ?
    H4b C4 H4c . . 109.5 ?
    N3 C5 C6 . . 110.5(2) ?
    N3 C5 H5a . . 109.6 ?
    C6 C5 H5a . . 109.6 ?
    N3 C5 H5b . . 109.6 ?
    C6 C5 H5b . . 109.6 ?
    H5a C5 H5b . . 108.1 ?
    C7 C6 C5 . . 127.9(3) ?
    C7 C6 H6 . . 116.1 ?
    C5 C6 H6 . . 116.1 ?
    C6 C7 C14 . . 123.8(3) ?
    C6 C7 C8 . . 120.3(3) ?
    C14 C7 C8 . . 115.9(3) ?
    C9 C8 C7 . . 113.2(3) ?
    C9 C8 H8a . . 108.9 ?
    C7 C8 H8a . . 108.9 ?
    C9 C8 H8b . . 108.9 ?
    C7 C8 H8b . . 108.9 ?
    H8a C8 H8b . . 107.8 ?
    C10 C9 C8 . . 111.5(3) ?
    C10 C9 H9a . . 109.3 ?
    C8 C9 H9a . . 109.3 ?
    C10 C9 H9b . . 109.3 ?
    C8 C9 H9b . . 109.3 ?
    H9a C9 H9b . . 108.0 ?
    C11 C10 C9 . . 127.9(4) ?
    C11 C10 H10 . . 116.0 ?
    C9 C10 H10 . . 116.0 ?
    C10 C11 C13 . . 125.4(3) ?
    C10 C11 C12 . . 120.8(3) ?
    C13 C11 C12 . . 113.7(3) ?
    C11 C12 H12a . . 109.5 ?
    C11 C12 H12b . . 109.5 ?
    H12a C12 H12b . . 109.5 ?
    C11 C12 H12c . . 109.5 ?
    H12a C12 H12c . . 109.5 ?
    H12b C12 H12c . . 109.5 ?
    C11 C13 H13a . . 109.5 ?
    C11 C13 H13b . . 109.5 ?
    H13a C13 H13b . . 109.5 ?
    C11 C13 H13c . . 109.5 ?
    H13a C13 H13c . . 109.5 ?
    H13b C13 H13c . . 109.5 ?
    C7 C14 H14a . . 109.5 ?
    C7 C14 H14b . . 109.5 ?
    H14a C14 H14b . . 109.5 ?
    C7 C14 H14c . . 109.5 ?
    H14a C14 H14c . . 109.5 ?
    H14b C14 H14c . . 109.5 ?
loop_
    _geom_hbond_atom_site_label_D
    _geom_hbond_atom_site_label_H
    _geom_hbond_atom_site_label_A
    _geom_hbond_site_symmetry_A
    _geom_hbond_distance_DH
    _geom_hbond_distance_HA
    _geom_hbond_distance_DA
    _geom_hbond_angle_DHA
    C2 H2B O1 1_545 0.97 2.48 3.257(4) 136
    C3 H3A N2 2_446 0.97 2.43 3.336(4) 155
    C3 H3B O1 2_546 0.97 2.38 3.264(4) 151
    C5 H5B N1 . 0.97 2.53 3.117(4) 119
    C5 H5B N2 . 0.97 2.55 2.960(4) 105
    C13 H13C O2 1_655 0.96 2.59 3.425(5) 145
data_global
_journal_date_recd_electronic     2008-03-17
_journal_date_accepted     2008-05-16
_journal_name_full     'Acta Crystallographica, Section E'
_journal_year     2008
_journal_volume     64
_journal_issue      6
_journal_page_first     o1154
_journal_page_last     o1154
_journal_paper_category     QO
_journal_coeditor_code     RK2083
_publ_contact_author_name     'Xin-Ling Yang'
_publ_contact_author_address
;
 Department of applied chemistry, China Agricultural University, Beijing,
 100094, China.
;
_publ_contact_author_email     yangxl@cau.edu.cn
_publ_contact_author_fax     '86-010-62732223'
_publ_contact_author_phone     '86-010-62732223'
_publ_section_title
;\
3-[(<i>E</i>)-3,7-Dimethylocta-2,6-dienyl]-5-methyl-<i>N</i>-nitro-1,3,5-\
oxadiazinan-4-imine
;
loop_
    _publ_author_name
    _publ_author_address
    'Kang, Tie-Niu'
;
Department of Applied Chemistry
China Agricultural University
Beijing 100094
People's Republic of China
;
    'Zhang, Li'
;
Department of Applied Chemistry
China Agricultural University
Beijing 100094
People's Republic of China
;
    'Ling, Yun'
;
Department of Applied Chemistry
China Agricultural University
Beijing 100094
People's Republic of China
;
    'Yang, Xin-Ling'
;
Department of Applied Chemistry
China Agricultural University
Beijing 100094
People's Republic of China
;
