# Supplementary material for: 3-[(E)-3,7-Dimethyl­octa-2,6-dien­yl]-5-methyl-N-nitro-1,3,5-oxadiazinan-4-imine
Source: Acta Crystallogr Sect E Struct Rep Online. 2008 May 24;64(Pt 6):o1154. doi: 10.1107/S160053680801492X (PMC2961447; doi:10.1107/S160053680801492X)
Supplement: Supplementary file 2 [file e-64-o1154-Isup2.hkl]

# 
# h,k,l, Fc-squared, Fo-squared, sigma(Fo-squared) and status flag 
# 
data_I
_shelx_title ' a         P2(1)/n              P21/c' 
_shelx_refln_list_code          4 
_shelx_F_calc_maximum      155.95 
_exptl_crystal_F_000       640.00 
_reflns_d_resolution_high  0.8400 
 
loop_ 
 _symmetry_equiv_pos_as_xyz 
 'x, y, z' 
 '-x, y+1/2, -z+1/2' 
 '-x, -y, -z' 
 'x, -y-1/2, z-1/2' 
 
_cell_length_a     7.9318 
_cell_length_b     6.6423 
_cell_length_c    31.1910 
_cell_angle_alpha  90.000 
_cell_angle_beta   99.550 
_cell_angle_gamma  90.000 
 
_shelx_F_squared_multiplier     1.000 
 
loop_ 
 _refln_index_h 
 _refln_index_k 
 _refln_index_l 
 _refln_F_squared_calc 
 _refln_F_squared_meas 
 _refln_F_squared_sigma 
 _refln_observed_status 
   1   0   0     1207.17     1200.77     28.19 o 
   2   0   0     8298.98     7798.11     81.69 o 
   3   0   0      513.75      491.58     13.01 o 
   4   0   0      273.16      308.69     13.74 o 
   5   0   0      762.00      812.56     23.13 o 
   6   0   0      518.44      537.13     26.03 o 
   7   0   0      129.10      114.22     16.63 o 
   8   0   0       44.80       31.09     20.96 o 
   9   0   0        2.28       -9.40     22.41 o 
   1   1   0    11417.09    11171.96    120.00 o 
   2   1   0     1783.26     1884.65     23.13 o 
   3   1   0       29.88       26.03      8.68 o 
   4   1   0      437.35      500.26     18.07 o 
   5   1   0       96.87      101.21      7.95 o 
   6   1   0        4.77       16.63     13.01 o 
   7   1   0       30.72       13.74     16.63 o 
   8   1   0        8.72        7.23     23.13 o 
   9   1   0        0.18        0.72     16.63 o 
   0   2   0     2722.82     2555.51     36.87 o 
   1   2   0       22.43       18.07      7.95 o 
   2   2   0       31.46       30.36      5.06 o 
   3   2   0       10.68        5.06      5.78 o 
   4   2   0      117.17      122.90     11.57 o 
   5   2   0     1708.53     1682.23     39.04 o 
   6   2   0       52.32       66.51     15.18 o 
   7   2   0       67.29       75.18     15.18 o 
   8   2   0       44.02       19.52     16.63 o 
   9   2   0        6.08       31.09     28.19 o 
   1   3   0      656.67      733.76      9.40 o 
   2   3   0       66.80       60.73      7.23 o 
   3   3   0      257.65      240.01     12.29 o 
   4   3   0       55.32       59.28     14.46 o 
   5   3   0       10.98        5.78     17.35 o 
   6   3   0       35.27       31.09     19.52 o 
   7   3   0        0.00       -2.17     15.18 o 
   8   3   0       60.08       56.39     14.46 o 
   0   4   0      764.45      722.92     13.74 o 
   1   4   0        1.59        2.17      9.40 o 
   2   4   0       67.29       87.47     13.01 o 
   3   4   0       73.00       88.92     10.12 o 
   4   4   0      568.30      610.87     14.46 o 
   5   4   0       28.47       40.48     18.07 o 
   6   4   0      144.62      156.15     23.13 o 
   7   4   0       11.87        0.72     17.35 o 
   8   4   0        9.75        6.51     16.63 o 
   1   5   0        2.07        2.17      8.68 o 
   2   5   0      139.05      177.84     21.69 o 
   3   5   0      327.43      388.93     13.01 o 
   4   5   0      124.12      116.39     19.52 o 
   5   5   0        5.26        5.06     26.03 o 
   6   5   0       13.24        3.61     20.96 o 
   7   5   0       10.69       15.18     20.24 o 
   0   6   0      230.75      219.04     16.63 o 
   1   6   0       38.97       26.03     14.46 o 
   2   6   0      190.65      203.86     22.41 o 
   3   6   0       43.85       49.88     20.24 o 
   4   6   0       58.87       49.16     17.35 o 
   5   6   0       36.83       57.11     19.52 o 
   6   6   0        5.00      -10.12     23.86 o 
   1   7   0      151.96      137.35     23.86 o 
   2   7   0        0.40        0.72     13.01 o 
   3   7   0        0.91       -5.78     16.63 o 
   4   7   0       55.88       62.17     21.69 o 
  -9   1   1       42.34       33.25     18.07 o 
  -8   1   1      106.00      109.88     18.07 o 
  -7   1   1        0.43       -1.45     11.57 o 
  -6   1   1       68.58       50.60     10.84 o 
  -5   1   1       20.34       21.69     13.01 o 
  -4   1   1       28.44       19.52     11.57 o 
  -3   1   1     1710.77     1525.36     15.18 o 
  -2   1   1     3554.08     3363.73     36.87 o 
  -1   1   1       17.57        5.06      8.68 o 
   0   1   1     2227.61     2186.82     31.81 o 
   1   1   1      391.32      317.36     14.46 o 
   2   1   1      291.74      249.41     15.18 o 
   3   1   1      193.38      164.10      7.23 o 
   4   1   1      249.41      304.35     19.52 o 
   5   1   1        0.07       -1.45     10.12 o 
   6   1   1       10.90        7.95      9.40 o 
   7   1   1        1.17        4.34     18.07 o 
   8   1   1        9.20       18.07     20.24 o 
   9   1   1        1.16        7.23     19.52 o 
  -9   2   1        0.01        6.51     19.52 o 
  -8   2   1        0.52       -0.72     19.52 o 
  -7   2   1      246.64      237.84     12.29 o 
  -6   2   1      215.02      218.32     18.80 o 
  -5   2   1       78.75       71.57     11.57 o 
  -4   2   1       51.35       61.45     11.57 o 
  -3   2   1      374.67      440.26     15.90 o 
  -2   2   1        5.68        5.78      4.34 o 
  -1   2   1      617.76      558.09     11.57 o 
   0   2   1     2482.20     2470.93     39.76 o 
   1   2   1     1245.63     1192.09     32.53 o 
   2   2   1     1241.23     1196.43     28.92 o 
   3   2   1      128.48      185.07      7.23 o 
   4   2   1       22.98       13.01     10.12 o 
   5   2   1       14.31       -5.06     21.69 o 
   6   2   1      140.22      174.95     23.13 o 
   7   2   1       94.97      102.65     15.90 o 
   8   2   1       30.54       21.69     27.47 o 
  -8   3   1        1.25        2.89     15.90 o 
  -7   3   1        8.54       10.84     15.18 o 
  -6   3   1        1.72        4.34     13.74 o 
  -5   3   1      165.42      178.56     20.96 o 
  -4   3   1      224.52      220.49     13.01 o 
  -3   3   1       37.42       38.31      8.68 o 
  -2   3   1      458.51      370.86     21.69 o 
  -1   3   1      276.26      360.74     10.12 o 
   0   3   1      379.48      360.01      8.68 o 
   1   3   1      580.74      564.60     13.74 o 
   2   3   1       73.68       33.98      8.68 o 
   3   3   1      511.33      527.73     15.90 o 
   4   3   1       50.25       50.60     10.84 o 
   5   3   1       27.51       17.35     10.84 o 
   6   3   1       11.90        2.89     14.46 o 
   7   3   1        0.62       -2.17     15.18 o 
   8   3   1        0.68      -13.01     20.96 o 
  -8   4   1       23.47       18.80     25.30 o 
  -7   4   1        0.01        4.34     15.90 o 
  -6   4   1      108.92      122.17     27.47 o 
  -5   4   1        2.44        0.72     15.90 o 
  -4   4   1       11.72       -6.51     17.35 o 
  -3   4   1      116.10      132.29      7.95 o 
  -2   4   1        9.12       17.35     10.12 o 
  -1   4   1      136.64      125.06     13.74 o 
   0   4   1      101.78       98.32      7.23 o 
   1   4   1       43.08       39.76      7.95 o 
   2   4   1       87.21       93.26     13.74 o 
   3   4   1        4.71       -2.89      8.68 o 
   4   4   1       48.53       33.25     14.46 o 
   5   4   1       52.44       44.82     16.63 o 
   6   4   1       61.82       53.50     12.29 o 
   7   4   1       14.47       -1.45     18.07 o 
  -7   5   1        6.11        4.34     15.18 o 
  -6   5   1       39.98       52.77     17.35 o 
  -5   5   1       14.50        9.40     18.80 o 
  -4   5   1      150.31      195.19     21.69 o 
  -3   5   1       63.65       57.11     10.12 o 
  -2   5   1      859.99      947.02     31.09 o 
  -1   5   1       49.94       47.71     10.12 o 
   0   5   1       89.62       90.36     13.01 o 
   1   5   1        7.16        6.51     10.12 o 
   2   5   1      219.01      222.66     17.35 o 
   3   5   1       96.05      124.34     13.74 o 
   4   5   1       59.83       73.01     15.18 o 
   5   5   1       55.60       54.22     14.46 o 
   6   5   1      171.49      170.61     22.41 o 
   7   5   1        0.07        0.72     21.69 o 
  -6   6   1        0.03        2.89     23.13 o 
  -5   6   1        0.12      -11.57     14.46 o 
  -4   6   1        0.17       -0.72     22.41 o 
  -3   6   1        2.45       12.29     15.18 o 
  -2   6   1       88.83       92.53     15.90 o 
  -1   6   1        1.08        2.17      7.95 o 
   0   6   1       24.12       21.69     15.90 o 
   1   6   1        5.97        7.95     15.18 o 
   2   6   1        4.13       -1.45     10.12 o 
   3   6   1        1.33       -7.23     23.13 o 
   4   6   1       10.56        7.23     18.80 o 
   5   6   1        2.49        5.06     15.90 o 
   6   6   1        0.04        5.06     22.41 o 
  -4   7   1        4.72       11.57     14.46 o 
  -3   7   1       19.93       12.29     18.80 o 
  -2   7   1       28.47       21.69     13.74 o 
  -1   7   1       20.53       26.75     13.01 o 
   0   7   1       24.06       27.47     15.18 o 
   1   7   1       10.22        9.40     17.35 o 
   2   7   1        6.69       -2.89     15.90 o 
   3   7   1      112.80      107.71     23.86 o 
   4   7   1       44.63       31.09     23.86 o 
  -9   0   2        1.08      -13.74     26.75 o 
  -8   0   2       23.88       25.30     19.52 o 
  -7   0   2       12.39        7.23     12.29 o 
  -6   0   2      222.79      224.83     20.24 o 
  -5   0   2      105.43      151.81     12.29 o 
  -4   0   2     6573.53     5270.79     65.06 o 
  -3   0   2       39.65       29.64      5.06 o 
  -2   0   2     5327.20     5428.39     65.06 o 
  -1   0   2       74.82       91.09      3.61 o 
   0   0   2    13271.05       -0.72      0.72 o 
   1   0   2     9802.42     9663.23    102.65 o 
   2   0   2     1544.89     1626.56     21.69 o 
   3   0   2        2.89        2.89      8.68 o 
   4   0   2     4363.12     4705.47     66.51 o 
   5   0   2        1.08       -2.17      7.95 o 
   6   0   2      193.65      193.02     14.46 o 
   7   0   2       68.13       40.48     20.96 o 
   8   0   2      101.92       70.12     16.63 o 
   9   0   2        4.93       17.35     20.24 o 
  -9   1   2        8.35       14.46     17.35 o 
  -8   1   2        0.68        9.40     18.07 o 
  -7   1   2      120.20      108.44     16.63 o 
  -6   1   2      148.62      162.66     17.35 o 
  -5   1   2      464.03      475.68     11.57 o 
  -4   1   2      205.61      187.96     10.12 o 
  -3   1   2      805.84      842.20     23.13 o 
  -2   1   2     5065.18     5023.55     59.28 o 
  -1   1   2      318.09      315.19      9.40 o 
   0   1   2      275.11      257.36     10.84 o 
   1   1   2      853.00      755.45     16.63 o 
   2   1   2     1851.33     1810.91     36.15 o 
   3   1   2      285.32      341.94     15.90 o 
   4   1   2       30.31       23.86     12.29 o 
   5   1   2       22.78       20.24      8.68 o 
   6   1   2      122.96      115.67     16.63 o 
   7   1   2        5.04        3.61     15.90 o 
   8   1   2        1.40       17.35     15.90 o 
   9   1   2       10.56       26.03     36.15 o 
  -9   2   2        2.53        4.34     18.80 o 
  -8   2   2       41.13       46.99     15.90 o 
  -7   2   2       18.19       20.96     15.90 o 
  -6   2   2      298.54      307.96     19.52 o 
  -5   2   2      129.15      143.14     13.01 o 
  -4   2   2       42.91       35.42      7.23 o 
  -3   2   2        4.23        0.72      7.23 o 
  -2   2   2      284.20      281.21      5.78 o 
  -1   2   2     1335.41     1264.38     30.36 o 
   0   2   2       99.17       88.92      5.06 o 
   1   2   2     7809.21     7183.63     80.97 o 
   2   2   2      109.26       85.30     20.24 o 
   3   2   2       36.43       40.48     11.57 o 
   4   2   2      277.39      302.18     14.46 o 
   5   2   2      382.61      439.53     16.63 o 
   6   2   2      178.16      189.40     22.41 o 
   7   2   2       66.50       65.06     13.01 o 
   8   2   2       48.80       32.53     22.41 o 
  -8   3   2        1.78       -5.78     18.80 o 
  -7   3   2        9.05        5.78     16.63 o 
  -6   3   2        8.13        6.51     13.74 o 
  -5   3   2      232.07      273.99     18.80 o 
  -4   3   2      120.28      124.34      9.40 o 
  -3   3   2      590.93      657.85     15.90 o 
  -2   3   2     1700.03     1814.52     18.07 o 
  -1   3   2      667.83      645.57     12.29 o 
   0   3   2      160.31      126.51      5.06 o 
   1   3   2       61.59       73.01      6.51 o 
   2   3   2     1479.98     1505.11     33.98 o 
   3   3   2       79.06       60.73     18.07 o 
   4   3   2       22.84       22.41      8.68 o 
   5   3   2      212.75      196.63     19.52 o 
   6   3   2       56.21       56.39     16.63 o 
   7   3   2        6.93       14.46     16.63 o 
   8   3   2       30.31       44.10     23.13 o 
  -8   4   2        1.31       10.84     22.41 o 
  -7   4   2        4.57        5.78     23.13 o 
  -6   4   2      213.10      237.84     24.58 o 
  -5   4   2      182.22      162.66     18.80 o 
  -4   4   2     1174.04     1265.83     21.69 o 
  -3   4   2        7.58        1.45      8.68 o 
  -2   4   2      102.68      107.71     10.12 o 
  -1   4   2      263.66      237.12     17.35 o 
   0   4   2       44.57       37.59      7.23 o 
   1   4   2       39.53       46.99      7.23 o 
   2   4   2       17.20       18.07      8.68 o 
   3   4   2      291.38      289.17      9.40 o 
   4   4   2      106.26       99.04     18.07 o 
   5   4   2       16.94       20.24     11.57 o 
   6   4   2       61.63       54.22     19.52 o 
   7   4   2       58.31       46.27     21.69 o 
  -7   5   2       11.37        5.06     15.18 o 
  -6   5   2       26.01        7.95     18.07 o 
  -5   5   2       38.78       23.13     16.63 o 
  -4   5   2       10.22        7.95     18.07 o 
  -3   5   2      314.15      339.77     15.18 o 
  -2   5   2       23.87       16.63     13.74 o 
  -1   5   2       70.33       60.73     11.57 o 
   0   5   2       31.24       22.41     13.01 o 
   1   5   2      281.42      285.55     13.01 o 
   2   5   2        1.67       14.46     14.46 o 
   3   5   2      126.60      112.78     15.18 o 
   4   5   2       29.34       35.42     19.52 o 
   5   5   2       16.77       13.01     15.18 o 
   6   5   2        6.01       -2.17     19.52 o 
   7   5   2       28.63       27.47     20.96 o 
  -6   6   2        0.41       -6.51     25.30 o 
  -5   6   2        8.49       28.92     18.80 o 
  -4   6   2       17.70       22.41     20.24 o 
  -3   6   2        0.18       -2.17     15.90 o 
  -2   6   2      101.07      110.61     20.24 o 
  -1   6   2       54.81       44.10     13.74 o 
   0   6   2       63.54       62.89     12.29 o 
   1   6   2       17.36        6.51     13.74 o 
   2   6   2       26.32       37.59     19.52 o 
   3   6   2        1.23      -11.57     13.74 o 
   4   6   2       33.19       31.09     21.69 o 
   5   6   2        4.01      -10.12     16.63 o 
  -4   7   2       40.13       31.09     18.80 o 
  -3   7   2        0.96       -1.45     14.46 o 
  -2   7   2       28.39       17.35     14.46 o 
  -1   7   2       84.53       84.58     16.63 o 
   0   7   2       70.01       73.01     18.07 o 
   1   7   2       19.53       28.19     22.41 o 
   2   7   2        4.48        2.17     11.57 o 
   3   7   2        1.99        2.89     12.29 o 
   4   7   2       15.49       18.80     14.46 o 
  -9   1   3       30.98       36.15     20.24 o 
  -8   1   3      116.00       86.75     17.35 o 
  -7   1   3        6.14       -8.68     12.29 o 
  -6   1   3      277.51      301.46     16.63 o 
  -5   1   3      366.02      367.96     13.01 o 
  -4   1   3     1192.46     1322.22     31.81 o 
  -3   1   3      960.45      973.05     13.01 o 
  -2   1   3      209.25      179.28      8.68 o 
  -1   1   3    12888.58    12194.17    127.23 o 
   0   1   3        7.49        5.78      3.61 o 
   1   1   3     1645.05     1549.93     17.35 o 
   2   1   3     1936.03     1955.49     38.31 o 
   3   1   3      370.96      443.15     13.01 o 
   4   1   3      783.48      850.15     23.13 o 
   5   1   3       64.59       83.14     15.90 o 
   6   1   3       63.75       65.79     15.90 o 
   7   1   3      103.14       96.87     15.90 o 
   8   1   3        6.87        7.95     21.69 o 
   9   1   3        0.09       20.96     26.03 o 
  -9   2   3        2.03      -12.29     26.03 o 
  -8   2   3        1.62        2.89     16.63 o 
  -7   2   3       70.33       57.11     11.57 o 
  -6   2   3        4.82       -7.95     15.90 o 
  -5   2   3        7.49        3.61      7.95 o 
  -4   2   3      469.01      456.16     20.24 o 
  -3   2   3      702.73      768.46     13.01 o 
  -2   2   3      392.06      403.39     15.18 o 
  -1   2   3      556.30      546.53     11.57 o 
   0   2   3       66.29       60.73      9.40 o 
   1   2   3     1292.66     1158.11     29.64 o 
   2   2   3     2184.09     2262.01     39.76 o 
   3   2   3      286.02      311.58     10.12 o 
   4   2   3       71.66       56.39     10.12 o 
   5   2   3       54.31       37.59     13.74 o 
   6   2   3       65.03       50.60     11.57 o 
   7   2   3        0.17       -3.61     13.01 o 
   8   2   3       48.49       46.27     20.96 o 
  -8   3   3       21.16       15.90     18.07 o 
  -7   3   3        0.19       11.57     16.63 o 
  -6   3   3      175.77      180.73     18.80 o 
  -5   3   3       97.23       87.47     14.46 o 
  -4   3   3      602.07      641.95     17.35 o 
  -3   3   3       22.07       24.58      7.95 o 
  -2   3   3       73.20       83.86      5.78 o 
  -1   3   3      670.18      846.54     29.64 o 
   0   3   3      119.91      111.33     12.29 o 
   1   3   3      334.44      323.14     10.84 o 
   2   3   3       57.80       56.39     15.90 o 
   3   3   3      461.97      495.20     23.13 o 
   4   3   3       26.28       41.93      8.68 o 
   5   3   3       65.13       47.71     15.90 o 
   6   3   3       19.86      -10.12     13.01 o 
   7   3   3       14.78       15.18     23.13 o 
   8   3   3        0.08      -12.29     23.13 o 
  -8   4   3       82.03       92.53     15.18 o 
  -7   4   3       19.53       18.80     20.96 o 
  -6   4   3        2.32       -9.40     24.58 o 
  -5   4   3       55.29       43.38     13.01 o 
  -4   4   3       13.52       -3.61     15.90 o 
  -3   4   3      103.14      117.84      9.40 o 
  -2   4   3       49.37       45.54     13.01 o 
  -1   4   3        3.88        5.06      7.95 o 
   0   4   3      413.78      435.20     15.18 o 
   1   4   3       17.98       21.69      7.23 o 
   2   4   3      439.66      450.38     17.35 o 
   3   4   3      215.66      222.66     11.57 o 
   4   4   3        4.07        9.40     13.74 o 
   5   4   3       72.85       84.58     19.52 o 
   6   4   3       15.10       18.07     15.18 o 
   7   4   3        2.69      -13.01     13.01 o 
  -7   5   3        0.33        7.23     14.46 o 
  -6   5   3       76.76       89.64     21.69 o 
  -5   5   3      138.76      119.28     21.69 o 
  -4   5   3      195.15      207.48     11.57 o 
  -3   5   3       21.06       26.03     13.01 o 
  -2   5   3      272.20      254.47     18.07 o 
  -1   5   3       20.41       26.75      8.68 o 
   0   5   3       99.84      100.49     10.12 o 
   1   5   3      874.43      918.83     29.64 o 
   2   5   3        1.14       18.80     10.84 o 
   3   5   3      413.90      418.57     18.07 o 
   4   5   3       14.92        9.40     16.63 o 
   5   5   3        3.88       -1.45     16.63 o 
   6   5   3       29.90       31.09     18.07 o 
   7   5   3        3.13       -2.89     26.75 o 
  -6   6   3        1.97      -20.24     22.41 o 
  -5   6   3        0.32       -5.06     16.63 o 
  -4   6   3       11.09        8.68     13.74 o 
  -3   6   3       10.95       16.63     11.57 o 
  -2   6   3      340.35      297.84     21.69 o 
  -1   6   3       12.44        2.17     13.74 o 
   0   6   3      220.62      227.72     20.96 o 
   1   6   3        8.54        9.40     13.01 o 
   2   6   3      150.82      148.92     20.96 o 
   3   6   3        0.81        7.95     18.07 o 
   4   6   3       50.42       39.04     12.29 o 
   5   6   3        0.02        2.17     13.74 o 
  -4   7   3        3.72        7.23     16.63 o 
  -3   7   3        0.88       -2.17     18.80 o 
  -2   7   3        7.18       14.46     14.46 o 
  -1   7   3      139.17      137.35     15.18 o 
   0   7   3      150.43      146.03     20.24 o 
   1   7   3       32.29       44.10     18.80 o 
   2   7   3       13.64       14.46     10.84 o 
   3   7   3       28.37        4.34     16.63 o 
   4   7   3       18.90       10.84     18.07 o 
  -9   0   4       49.45       70.12     19.52 o 
  -8   0   4       75.12       80.24     19.52 o 
  -7   0   4        3.70        0.00     15.18 o 
  -6   0   4      133.38      156.87     20.24 o 
  -5   0   4       28.49       42.65     10.12 o 
  -4   0   4      426.16      421.46      9.40 o 
  -3   0   4      149.83      144.58      5.78 o 
  -2   0   4     7819.37     7508.94     82.41 o 
  -1   0   4     4044.89     3619.65     45.54 o 
   0   0   4      903.17      882.68     13.74 o 
   1   0   4      474.45      516.89     12.29 o 
   2   0   4     1764.70     1761.03     32.53 o 
   3   0   4     2129.22     2280.80     24.58 o 
   4   0   4      332.48      405.56     10.12 o 
   5   0   4      243.87      273.26      9.40 o 
   6   0   4       61.03       54.22     13.01 o 
   7   0   4        6.89        2.89     13.01 o 
   8   0   4      159.81      167.72     18.07 o 
   9   0   4       28.58       32.53     24.58 o 
  -9   1   4       58.75       64.34     23.86 o 
  -8   1   4       27.93       28.92     15.90 o 
  -7   1   4       80.64       99.76     18.07 o 
  -6   1   4       79.38       94.70     10.12 o 
  -5   1   4       23.22       15.18     10.12 o 
  -4   1   4      983.93     1026.54     29.64 o 
  -3   1   4       12.62       -5.78      5.78 o 
  -2   1   4     8673.13     9034.30     99.76 o 
  -1   1   4      288.78      241.45     17.35 o 
   0   1   4       12.10        7.95      5.78 o 
   1   1   4      199.96      208.20     12.29 o 
   2   1   4       13.63        7.95      6.51 o 
   3   1   4      785.77      821.23     21.69 o 
   4   1   4      459.75      494.48     20.96 o 
   5   1   4        0.02       -3.61      8.68 o 
   6   1   4      267.65      285.55     20.24 o 
   7   1   4        0.41        4.34     16.63 o 
   8   1   4       10.03       13.74     22.41 o 
   9   1   4       16.19       20.24     20.24 o 
  -9   2   4        0.80        5.78     16.63 o 
  -8   2   4        6.82        7.95     18.80 o 
  -7   2   4      294.56      310.85     13.01 o 
  -6   2   4      154.55      155.43     10.12 o 
  -5   2   4      665.78      644.12     14.46 o 
  -4   2   4      227.63      240.01     10.12 o 
  -3   2   4      585.67      545.08     11.57 o 
  -2   2   4     1202.65     1181.25     29.64 o 
  -1   2   4      985.88      887.02     11.57 o 
   0   2   4     7090.26     6488.91     78.08 o 
   1   2   4       62.12       62.89      7.95 o 
   2   2   4      749.08      797.38     26.03 o 
   3   2   4      989.04     1061.24     26.03 o 
   4   2   4        2.80        5.78     10.84 o 
   5   2   4      255.55      221.21     13.74 o 
   6   2   4      146.67      164.83     11.57 o 
   7   2   4       53.35       48.44     18.80 o 
   8   2   4       59.62       67.23     18.07 o 
  -8   3   4       35.32       41.93     21.69 o 
  -7   3   4       41.93       40.48     17.35 o 
  -6   3   4     1156.37     1061.24     30.36 o 
  -5   3   4       16.75       -4.34     26.75 o 
  -4   3   4      385.87      433.75     18.80 o 
  -3   3   4      858.30      900.03     11.57 o 
  -2   3   4       12.70        2.89      5.78 o 
  -1   3   4      825.68      854.49     31.81 o 
   0   3   4      708.22      669.42     10.12 o 
   1   3   4      118.65      174.95     12.29 o 
   2   3   4        2.53        4.34     12.29 o 
   3   3   4        9.36        0.00     20.24 o 
   4   3   4      216.55      232.78     10.84 o 
   5   3   4      466.69      504.60     20.96 o 
   6   3   4      520.87      495.20     26.03 o 
   7   3   4      149.89      163.38     14.46 o 
   8   3   4       81.08       94.70     20.96 o 
  -8   4   4        0.20        0.72     18.80 o 
  -7   4   4      175.65      164.10     20.24 o 
  -6   4   4      238.31      255.91     14.46 o 
  -5   4   4     1468.17     1481.98     36.15 o 
  -4   4   4        4.11       15.18     31.81 o 
  -3   4   4      536.41      607.25     17.35 o 
  -2   4   4       32.42       33.25      8.68 o 
  -1   4   4        7.27        4.34      6.51 o 
   0   4   4       39.87       39.04     10.84 o 
   1   4   4        7.89       13.74      6.51 o 
   2   4   4       91.54       97.59     14.46 o 
   3   4   4      127.14      133.74     16.63 o 
   4   4   4       32.08       22.41     17.35 o 
   5   4   4        1.80       -3.61     14.46 o 
   6   4   4       79.20       80.97     21.69 o 
   7   4   4        7.06       26.75     18.07 o 
  -7   5   4        3.60        2.17     16.63 o 
  -6   5   4        4.51       -1.45     18.07 o 
  -5   5   4        1.43       -3.61     15.18 o 
  -4   5   4       67.04       80.97     10.84 o 
  -3   5   4       63.11       73.74     14.46 o 
  -2   5   4       15.48       12.29     13.01 o 
  -1   5   4       12.53       18.07      7.95 o 
   0   5   4       20.07       18.80     13.74 o 
   1   5   4       21.17       20.96      9.40 o 
   2   5   4       34.17       29.64     12.29 o 
   3   5   4       61.60       71.57     13.01 o 
   4   5   4      225.41      214.71     16.63 o 
   5   5   4       17.94       15.18     19.52 o 
   6   5   4        2.04       -5.78     28.19 o 
  -6   6   4        2.27       -7.23     19.52 o 
  -5   6   4       11.22        8.68     17.35 o 
  -4   6   4        0.07       -4.34     14.46 o 
  -3   6   4       22.26       19.52     10.84 o 
  -2   6   4       53.17       45.54     17.35 o 
  -1   6   4        3.33        2.89     15.18 o 
   0   6   4      176.03      189.40     10.84 o 
   1   6   4       24.22        6.51     13.74 o 
   2   6   4       47.86       42.65     15.18 o 
   3   6   4        0.19       -5.78     18.07 o 
   4   6   4        4.03       -1.45     16.63 o 
   5   6   4        8.56       -1.45     16.63 o 
  -4   7   4       12.77       36.87     16.63 o 
  -3   7   4        7.44        2.17     18.80 o 
  -2   7   4      117.13      122.17     25.30 o 
  -1   7   4        0.02        4.34     13.74 o 
   0   7   4       78.13       83.14     17.35 o 
   1   7   4       16.33       23.86     20.96 o 
   2   7   4        0.39       -7.23     11.57 o 
   3   7   4        0.16        2.89     20.24 o 
   4   7   4        2.04        1.45     21.69 o 
  -9   1   5        7.17        8.68     26.75 o 
  -8   1   5       35.92       35.42     21.69 o 
  -7   1   5        0.07       -5.06     13.01 o 
  -6   1   5        8.11        0.00     16.63 o 
  -5   1   5       82.87       87.47     15.90 o 
  -4   1   5      222.44      234.95      9.40 o 
  -3   1   5     2013.15     2235.98     19.52 o 
  -2   1   5       39.81        7.95     13.74 o 
  -1   1   5    14055.67    12914.19    133.02 o 
   0   1   5     2480.27     2480.33     43.38 o 
   1   1   5     3463.08     3487.35     49.16 o 
   2   1   5       34.95       35.42      5.06 o 
   3   1   5      893.30      966.54     25.30 o 
   4   1   5     1001.20     1153.78     30.36 o 
   5   1   5       77.69       93.98     17.35 o 
   6   1   5      300.96      269.65     20.96 o 
   7   1   5       33.04       14.46     15.18 o 
   8   1   5        8.17        4.34     18.07 o 
  -9   2   5        8.96       10.84     26.75 o 
  -8   2   5       24.74       35.42     16.63 o 
  -7   2   5        1.65        0.72     18.07 o 
  -6   2   5        3.63       31.81     23.86 o 
  -5   2   5        4.31      -19.52     19.52 o 
  -4   2   5      378.73      424.35     18.80 o 
  -3   2   5      524.63      550.86      9.40 o 
  -2   2   5      133.12      180.01     13.01 o 
  -1   2   5      139.99      128.68      4.34 o 
   0   2   5     1005.78      944.85     23.86 o 
   1   2   5        0.12       -5.06      5.06 o 
   2   2   5      621.78      692.55     19.52 o 
   3   2   5      207.84      158.32     14.46 o 
   4   2   5        1.50        0.00      7.23 o 
   5   2   5      109.79       83.86      9.40 o 
   6   2   5      114.34      115.67     20.24 o 
   7   2   5       32.12       33.25     21.69 o 
   8   2   5        2.11        5.78     23.13 o 
  -8   3   5       12.66       24.58     20.24 o 
  -7   3   5        5.69       11.57     20.24 o 
  -6   3   5       10.92       -3.61     25.30 o 
  -5   3   5      428.13      414.95     15.90 o 
  -4   3   5        1.89        1.45     11.57 o 
  -3   3   5        0.34       -3.61      5.06 o 
  -2   3   5      590.08      594.24     22.41 o 
  -1   3   5       72.12       88.20      8.68 o 
   0   3   5      116.11      113.50      7.23 o 
   1   3   5       40.70       50.60      5.78 o 
   2   3   5      101.85      140.97     12.29 o 
   3   3   5       14.04       24.58     10.84 o 
   4   3   5       88.47       96.15     15.18 o 
   5   3   5      104.70      104.82     12.29 o 
   6   3   5      237.51      219.77     15.18 o 
   7   3   5       24.81       11.57     18.80 o 
   8   3   5        1.57        6.51     19.52 o 
  -8   4   5       54.25       53.50     18.07 o 
  -7   4   5       78.52       73.74     15.18 o 
  -6   4   5        5.44        5.78     13.01 o 
  -5   4   5        0.02      -13.74     25.30 o 
  -4   4   5      125.64      143.14     15.18 o 
  -3   4   5       12.98        7.23     15.90 o 
  -2   4   5       91.36       87.47      7.95 o 
  -1   4   5      425.91      421.46     10.12 o 
   0   4   5      186.12      196.63     12.29 o 
   1   4   5        3.91        5.06      8.68 o 
   2   4   5        9.27       15.18     13.74 o 
   3   4   5       25.28       23.86      9.40 o 
   4   4   5       19.94       19.52     10.84 o 
   5   4   5        1.21       -9.40     10.84 o 
   6   4   5       39.17       44.82     18.80 o 
   7   4   5       32.33       37.59     20.24 o 
  -7   5   5        4.82       12.29     15.90 o 
  -6   5   5       11.75        5.78     15.90 o 
  -5   5   5       93.69       99.76     19.52 o 
  -4   5   5       36.79       45.54     15.90 o 
  -3   5   5       18.52       16.63     13.01 o 
  -2   5   5       95.38       85.30     16.63 o 
  -1   5   5       25.68       20.24     10.84 o 
   0   5   5      345.00      348.45     13.74 o 
   1   5   5      132.59      124.34      8.68 o 
   2   5   5       30.62       26.75     11.57 o 
   3   5   5       28.16       36.87     16.63 o 
   4   5   5       17.86       13.74     18.07 o 
   5   5   5       82.63       93.26     25.30 o 
   6   5   5        5.60       14.46     15.18 o 
  -6   6   5        6.86        5.06     17.35 o 
  -5   6   5        6.73       12.29     15.90 o 
  -4   6   5       17.84       21.69     13.01 o 
  -3   6   5        8.99        9.40     18.07 o 
  -2   6   5       31.88       21.69     15.90 o 
  -1   6   5        0.68        1.45     11.57 o 
   0   6   5       13.09       26.03     10.84 o 
   1   6   5       21.04       16.63     19.52 o 
   2   6   5      203.60      211.09     23.86 o 
   3   6   5        1.23        1.45     14.46 o 
   4   6   5       15.64       13.74     16.63 o 
   5   6   5        0.00        2.17     13.74 o 
  -4   7   5        4.25        0.72     20.96 o 
  -3   7   5       13.95        6.51     14.46 o 
  -2   7   5       17.17       33.98     21.69 o 
  -1   7   5        0.35        5.06     14.46 o 
   0   7   5       96.89      112.05     23.86 o 
   1   7   5       51.76       37.59     16.63 o 
   2   7   5        0.82       -5.78     18.80 o 
   3   7   5        1.39        4.34     23.13 o 
  -9   0   6      134.48      150.37     23.13 o 
  -8   0   6       55.70       34.70     18.07 o 
  -7   0   6       95.77      103.38     24.58 o 
  -6   0   6       24.61       41.21     18.80 o 
  -5   0   6      632.40      620.99     20.24 o 
  -4   0   6       12.92       20.96      9.40 o 
  -3   0   6      703.10      815.45     26.75 o 
  -2   0   6     3681.15     4042.55     31.81 o 
  -1   0   6    24319.76    24556.05    222.66 o 
   0   0   6      784.67      675.93      5.06 o 
   1   0   6     1667.73     1493.55     20.24 o 
   2   0   6      165.38      172.78      5.06 o 
   3   0   6      157.24      168.44      8.68 o 
   4   0   6     1513.15     1606.32     33.98 o 
   5   0   6      683.61      600.74     18.80 o 
   6   0   6      206.82      190.13     19.52 o 
   7   0   6       10.68        7.23     12.29 o 
   8   0   6      201.83      192.30     17.35 o 
  -9   1   6       36.41       35.42     17.35 o 
  -8   1   6       85.70       78.08     24.58 o 
  -7   1   6      124.89      114.94     11.57 o 
  -6   1   6      199.64      169.16     29.64 o 
  -5   1   6      136.53      128.68     13.74 o 
  -4   1   6      432.55      425.80     15.18 o 
  -3   1   6      151.13      146.75     10.12 o 
  -2   1   6     5179.98     5269.34     65.06 o 
  -1   1   6        1.42        0.00      2.17 o 
   0   1   6     6808.87     6382.64     75.18 o 
   1   1   6      272.69      237.84     10.12 o 
   2   1   6      903.61      943.41     23.86 o 
   3   1   6      187.73      180.01     10.12 o 
   4   1   6      481.29      476.40     21.69 o 
   5   1   6        9.24        7.23     12.29 o 
   6   1   6       38.50       16.63     15.18 o 
   7   1   6        8.96        2.17     17.35 o 
   8   1   6       16.19       23.13     16.63 o 
  -9   2   6        1.88      -12.29     20.24 o 
  -8   2   6        1.16       -4.34     21.69 o 
  -7   2   6      279.37      275.43     15.90 o 
  -6   2   6      121.04      124.34     19.52 o 
  -5   2   6      228.86      234.23     10.84 o 
  -4   2   6     1016.03     1113.29     20.24 o 
  -3   2   6        0.03       -3.61      3.61 o 
  -2   2   6      357.97      346.28      6.51 o 
  -1   2   6     2226.77     2255.50     44.10 o 
   0   2   6     2856.69     3115.05     32.53 o 
   1   2   6     2586.14     2551.90     24.58 o 
   2   2   6      430.13      433.03     12.29 o 
   3   2   6     2482.33     2589.49     30.36 o 
   4   2   6      229.04      224.10     10.12 o 
   5   2   6      443.73      517.61     15.18 o 
   6   2   6        3.78        6.51     15.18 o 
   7   2   6       29.83       19.52     18.80 o 
   8   2   6       24.73       31.09     15.90 o 
  -8   3   6       45.77       34.70     18.07 o 
  -7   3   6      106.90       96.87     17.35 o 
  -6   3   6      286.04      315.91     18.80 o 
  -5   3   6       24.03       29.64     14.46 o 
  -4   3   6       37.53       36.15     11.57 o 
  -3   3   6       89.52       83.86     13.74 o 
  -2   3   6      856.99      952.80     11.57 o 
  -1   3   6        0.02       -7.23     10.12 o 
   0   3   6      788.15      841.48     23.13 o 
   1   3   6     1253.77     1306.31     29.64 o 
   2   3   6       60.25       88.20      7.95 o 
   3   3   6      152.73      161.21     10.12 o 
   4   3   6        6.14        5.06     12.29 o 
   5   3   6      281.02      310.13     17.35 o 
   6   3   6       51.23       36.87     13.01 o 
   7   3   6       41.31       36.15     16.63 o 
   8   3   6        8.79       -3.61     13.74 o 
  -8   4   6        0.01      -10.84     24.58 o 
  -7   4   6       51.48       58.56     26.03 o 
  -6   4   6      101.07      109.88     13.74 o 
  -5   4   6     1035.99     1098.11     23.13 o 
  -4   4   6        0.06        2.89      9.40 o 
  -3   4   6      727.81      831.35     26.75 o 
  -2   4   6        7.62       11.57      9.40 o 
  -1   4   6        3.58       -4.34     11.57 o 
   0   4   6       77.78       83.86      7.95 o 
   1   4   6        1.28       -4.34     10.12 o 
   2   4   6       59.41       65.06     14.46 o 
   3   4   6      175.24      182.90     18.80 o 
   4   4   6       94.11       89.64     15.90 o 
   5   4   6        7.22        3.61     16.63 o 
   6   4   6      125.62      113.50     15.90 o 
   7   4   6       10.34       13.74     17.35 o 
  -7   5   6       32.34       13.01     21.69 o 
  -6   5   6        0.45        1.45     17.35 o 
  -5   5   6       22.55       20.96     13.01 o 
  -4   5   6       16.71       25.30     11.57 o 
  -3   5   6      299.21      273.99     18.07 o 
  -2   5   6       32.97       24.58      9.40 o 
  -1   5   6        2.09        1.45      7.23 o 
   0   5   6      245.98      281.21     15.90 o 
   1   5   6       44.62       36.87     15.90 o 
   2   5   6        8.23        3.61     13.01 o 
   3   5   6       37.02       20.96     20.96 o 
   4   5   6       13.45       16.63     15.18 o 
   5   5   6      107.93      116.39     23.86 o 
   6   5   6        7.08       14.46     16.63 o 
  -6   6   6        2.25        7.95     15.90 o 
  -5   6   6        3.85       -5.06     16.63 o 
  -4   6   6       28.32       22.41     19.52 o 
  -3   6   6       15.29        8.68     10.12 o 
  -2   6   6        0.44       -0.72     11.57 o 
  -1   6   6       10.47       12.29     17.35 o 
   0   6   6       24.36       20.24     12.29 o 
   1   6   6        0.02       -0.72     11.57 o 
   2   6   6      182.57      184.34     17.35 o 
   3   6   6       31.27       26.75     15.90 o 
   4   6   6        4.02       18.80     26.75 o 
   5   6   6        0.37        1.45     21.69 o 
  -4   7   6       10.93       15.90     21.69 o 
  -3   7   6        4.16      -10.12     20.96 o 
  -2   7   6       73.79       84.58     13.01 o 
  -1   7   6        9.77       19.52     13.01 o 
   0   7   6       14.56        0.72     14.46 o 
   1   7   6       72.69       98.32     19.52 o 
   2   7   6        0.07       -7.23     17.35 o 
   3   7   6        0.19       -7.23     15.18 o 
  -9   1   7        8.75       19.52     20.24 o 
  -8   1   7        1.22       -5.06     20.24 o 
  -7   1   7       25.64       26.03     12.29 o 
  -6   1   7       59.57       47.71     14.46 o 
  -5   1   7       77.42       78.08     14.46 o 
  -4   1   7     1377.17     1319.32     33.98 o 
  -3   1   7       78.83       75.91      6.51 o 
  -2   1   7       55.22       64.34      3.61 o 
  -1   1   7       46.70       34.70     23.13 o 
   0   1   7      526.07      480.02     15.18 o 
   1   1   7     2067.73     1989.47     37.59 o 
   2   1   7       14.03       -1.45     13.74 o 
   3   1   7      417.51      388.93     18.07 o 
   4   1   7       53.24       73.74     10.12 o 
   5   1   7      137.27      127.96     13.01 o 
   6   1   7       22.61        2.89     10.84 o 
   7   1   7       53.54       50.60     17.35 o 
   8   1   7       19.52       14.46     15.18 o 
  -9   2   7       29.91       23.86     23.86 o 
  -8   2   7        3.70      -18.07     18.07 o 
  -7   2   7       85.64       77.35     21.69 o 
  -6   2   7        0.12       -3.61     13.74 o 
  -5   2   7      505.91      527.73     21.69 o 
  -4   2   7        0.67      -13.74     17.35 o 
  -3   2   7      424.32      441.70     10.12 o 
  -2   2   7       69.73       71.57      5.06 o 
  -1   2   7       94.74       62.17     19.52 o 
   0   2   7      686.58      628.22      7.95 o 
   1   2   7      736.56      720.75     18.80 o 
   2   2   7      121.46      133.74      9.40 o 
   3   2   7       54.43       32.53     19.52 o 
   4   2   7       46.84       40.48     10.84 o 
   5   2   7       44.23       49.88     10.84 o 
   6   2   7        1.76       15.18     13.01 o 
   7   2   7      129.86      119.28     16.63 o 
   8   2   7       22.80       10.12     20.96 o 
  -8   3   7        2.86      -13.74     24.58 o 
  -7   3   7       36.73       15.18     23.86 o 
  -6   3   7      338.90      311.58     15.18 o 
  -5   3   7        1.27        0.00     10.84 o 
  -4   3   7        1.84        3.61     10.84 o 
  -3   3   7      104.93      117.11      8.68 o 
  -2   3   7      649.16      601.47     17.35 o 
  -1   3   7     2281.84     2221.52     43.38 o 
   0   3   7       37.07       31.81      7.23 o 
   1   3   7        0.00        0.72      7.23 o 
   2   3   7        0.21       -6.51      8.68 o 
   3   3   7       38.18       36.15     12.29 o 
   4   3   7        0.22        7.95     12.29 o 
   5   3   7       59.12       60.73     14.46 o 
   6   3   7      164.76      160.49     28.19 o 
   7   3   7       47.20       32.53     18.07 o 
   8   3   7        0.09      -10.12     18.07 o 
  -8   4   7        0.48        9.40     14.46 o 
  -7   4   7       29.75       23.13     21.69 o 
  -6   4   7       40.37       39.04     13.01 o 
  -5   4   7       73.85       75.91     16.63 o 
  -4   4   7       20.15       17.35     15.90 o 
  -3   4   7       38.82       52.05      8.68 o 
  -2   4   7       70.18       73.01      7.23 o 
  -1   4   7       27.56       19.52     12.29 o 
   0   4   7      292.77      287.00     19.52 o 
   1   4   7      448.38      491.58     22.41 o 
   2   4   7       21.79        6.51      7.95 o 
   3   4   7       12.49       13.01     10.12 o 
   4   4   7       76.48       75.91     18.80 o 
   5   4   7        1.76        4.34     11.57 o 
   6   4   7        3.41        0.00     19.52 o 
   7   4   7       16.73       10.12     20.96 o 
  -7   5   7       78.70       73.74     15.18 o 
  -6   5   7       87.58       75.18     13.01 o 
  -5   5   7       58.33       53.50     10.84 o 
  -4   5   7      109.13      135.91     20.96 o 
  -3   5   7        1.83        0.00     12.29 o 
  -2   5   7       41.34       54.22     16.63 o 
  -1   5   7      405.17      442.43     17.35 o 
   0   5   7        0.01        2.89     16.63 o 
   1   5   7        0.60       -2.89     15.90 o 
   2   5   7        0.26       -7.23     14.46 o 
   3   5   7       80.56       86.03     14.46 o 
   4   5   7      160.00      137.35     13.74 o 
   5   5   7        0.16      -18.80     20.96 o 
   6   5   7        2.33       -7.23     23.86 o 
  -6   6   7        1.56       -2.17     22.41 o 
  -5   6   7        1.45        2.89     28.19 o 
  -4   6   7       60.95       25.30     18.07 o 
  -3   6   7      114.57       85.30     15.18 o 
  -2   6   7        6.28        9.40     10.84 o 
  -1   6   7       48.01       48.44     10.84 o 
   0   6   7       36.91       46.27     14.46 o 
   1   6   7        3.45       -2.17     13.01 o 
   2   6   7       42.75       31.81     20.24 o 
   3   6   7       20.21       21.69     15.90 o 
   4   6   7        1.06        5.78     15.90 o 
   5   6   7        1.72      -13.01     23.13 o 
  -4   7   7       10.45        3.61     15.18 o 
  -3   7   7        0.18       10.12     19.52 o 
  -2   7   7       79.86       81.69     20.96 o 
  -1   7   7       41.16       39.04     15.90 o 
   0   7   7       44.81       52.05     18.80 o 
   1   7   7       38.34       47.71     18.07 o 
   2   7   7        3.76       14.46     13.74 o 
   3   7   7        2.29       -2.89     19.52 o 
  -9   0   8      200.76      219.04     21.69 o 
  -8   0   8        9.19       25.30     20.96 o 
  -7   0   8       56.24       70.12     24.58 o 
  -6   0   8        1.78       -7.23     18.80 o 
  -5   0   8     1264.93     1376.43     29.64 o 
  -4   0   8      486.89      490.86     15.90 o 
  -3   0   8      613.24      691.11     15.18 o 
  -2   0   8     2352.56     2419.60     20.24 o 
  -1   0   8    19810.53    19729.86    156.15 o 
   0   0   8     1300.26     1348.96     20.24 o 
   1   0   8    10106.22    10068.79     96.15 o 
   2   0   8      153.95      164.83     10.12 o 
   3   0   8       22.32       35.42      8.68 o 
   4   0   8       36.80       40.48     11.57 o 
   5   0   8        4.85        3.61     13.01 o 
   6   0   8      177.39      168.44     22.41 o 
   7   0   8       69.21       78.08     24.58 o 
   8   0   8       99.67       80.97     17.35 o 
  -9   1   8       22.46       13.01     18.80 o 
  -8   1   8      172.04      172.78     25.30 o 
  -7   1   8        0.09       -5.78     11.57 o 
  -6   1   8       12.97        2.89     12.29 o 
  -5   1   8       70.02       64.34     15.90 o 
  -4   1   8        0.07        0.72      5.06 o 
  -3   1   8        2.58        3.61      3.61 o 
  -2   1   8     1115.99     1002.69     28.92 o 
  -1   1   8     5089.56     4492.93     55.66 o 
   0   1   8     7308.14     6781.69     83.14 o 
   1   1   8     1033.03     1025.10     29.64 o 
   2   1   8        5.81        7.95      5.06 o 
   3   1   8       16.59       11.57      7.23 o 
   4   1   8       53.01       44.82     10.12 o 
   5   1   8       97.91      109.16     17.35 o 
   6   1   8      259.26      218.32     16.63 o 
   7   1   8       80.33       76.63     19.52 o 
   8   1   8        0.07        4.34     17.35 o 
  -9   2   8        9.84        7.95     17.35 o 
  -8   2   8       14.64        7.95     16.63 o 
  -7   2   8      115.58      118.56     18.80 o 
  -6   2   8      124.13      133.74     14.46 o 
  -5   2   8        3.84      -18.07     18.07 o 
  -4   2   8      638.53      703.40     14.46 o 
  -3   2   8      703.91      807.50     14.46 o 
  -2   2   8      892.20      874.01     31.09 o 
  -1   2   8      112.44      124.34     18.07 o 
   0   2   8        7.16        2.17      5.06 o 
   1   2   8      539.72      500.98     10.12 o 
   2   2   8      334.18      383.87     18.07 o 
   3   2   8     1484.02     1766.09     30.36 o 
   4   2   8      674.61      711.35     15.18 o 
   5   2   8       81.56       90.36     13.74 o 
   6   2   8       10.00       -4.34     19.52 o 
   7   2   8        0.53       -8.68     19.52 o 
   8   2   8        0.33       -1.45     25.30 o 
  -8   3   8       78.99       70.85     18.80 o 
  -7   3   8      167.39      146.75     20.96 o 
  -6   3   8       88.60       80.24     14.46 o 
  -5   3   8       17.61       15.18     10.84 o 
  -4   3   8        0.44        5.06     10.12 o 
  -3   3   8      422.26      471.34     21.69 o 
  -2   3   8      177.56      189.40      5.06 o 
  -1   3   8      723.06      754.00     26.03 o 
   0   3   8        0.15        2.89      4.34 o 
   1   3   8      657.36      747.50     23.86 o 
   2   3   8       40.68       30.36      7.23 o 
   3   3   8      112.79      114.22     12.29 o 
   4   3   8      322.38      308.69     11.57 o 
   5   3   8       35.33       41.93     15.90 o 
   6   3   8       49.31       45.54     19.52 o 
   7   3   8        4.06        0.00     15.18 o 
   8   3   8        9.66        2.89     19.52 o 
  -8   4   8        2.58       -5.06     20.96 o 
  -7   4   8       12.85        7.23     13.01 o 
  -6   4   8        1.84       12.29     12.29 o 
  -5   4   8      387.57      435.92     23.13 o 
  -4   4   8       22.93       15.18      9.40 o 
  -3   4   8        8.95       11.57      5.78 o 
  -2   4   8        3.62       -0.72      9.40 o 
  -1   4   8      290.33      281.94     20.96 o 
   0   4   8       72.54       83.14      7.95 o 
   1   4   8       11.98       17.35     14.46 o 
   2   4   8       25.20       23.86     10.84 o 
   3   4   8      175.30      166.99     10.84 o 
   4   4   8       18.46        4.34     13.74 o 
   5   4   8        0.01        7.23     18.80 o 
   6   4   8      158.92      148.92     14.46 o 
   7   4   8       12.17       10.12     16.63 o 
  -7   5   8       25.95       20.96     14.46 o 
  -6   5   8        0.02       -6.51     26.75 o 
  -5   5   8        4.87        8.68     10.12 o 
  -4   5   8        4.04       -5.78     10.84 o 
  -3   5   8       11.33       13.74     13.01 o 
  -2   5   8        0.52        5.78     10.12 o 
  -1   5   8       76.52       70.12     10.12 o 
   0   5   8       13.86       21.69      8.68 o 
   1   5   8      494.53      482.19     23.13 o 
   2   5   8        0.71      -10.12     23.86 o 
   3   5   8        0.29      -11.57     11.57 o 
   4   5   8       69.84       76.63     20.24 o 
   5   5   8       66.53       55.66     28.19 o 
   6   5   8       22.14       30.36     13.01 o 
  -6   6   8       14.32       29.64     21.69 o 
  -5   6   8       72.78       55.66     20.24 o 
  -4   6   8       11.86        7.23     18.80 o 
  -3   6   8       21.39       13.01     14.46 o 
  -2   6   8        4.56        4.34     14.46 o 
  -1   6   8       70.79       67.95     15.90 o 
   0   6   8       15.36       23.13     18.80 o 
   1   6   8      149.13      161.93     16.63 o 
   2   6   8       33.89       20.24     15.18 o 
   3   6   8       97.18       93.98     18.80 o 
   4   6   8        0.09        1.45     14.46 o 
   5   6   8        4.52        4.34     15.90 o 
  -4   7   8        9.31        7.23     21.69 o 
  -3   7   8        3.31        0.00     18.80 o 
  -2   7   8        3.44        3.61     17.35 o 
  -1   7   8       14.13       24.58     20.96 o 
   0   7   8       15.60       28.19     17.35 o 
   1   7   8        1.03        9.40     13.74 o 
   2   7   8        1.32       -4.34     14.46 o 
   3   7   8        1.70        2.17     22.41 o 
  -9   1   9       20.54       21.69     19.52 o 
  -8   1   9        1.84      -13.74     15.90 o 
  -7   1   9        0.12       -8.68     13.01 o 
  -6   1   9       53.76       70.12     12.29 o 
  -5   1   9      767.03      835.69     21.69 o 
  -4   1   9       22.48       26.03     10.84 o 
  -3   1   9       28.54       28.19      4.34 o 
  -2   1   9      260.35      257.36      9.40 o 
  -1   1   9       24.02        2.17      8.68 o 
   0   1   9     1375.29     1550.66     18.80 o 
   1   1   9     1991.34     2028.51     36.87 o 
   2   1   9        2.04       -1.45      6.51 o 
   3   1   9        3.37        5.06      7.23 o 
   4   1   9       98.53       93.98      8.68 o 
   5   1   9        0.44        1.45     10.84 o 
   6   1   9      794.11      761.95     25.30 o 
   7   1   9      123.03       94.70     15.18 o 
   8   1   9        2.32      -10.12     19.52 o 
  -9   2   9       32.95       24.58     15.90 o 
  -8   2   9        2.58        5.06     17.35 o 
  -7   2   9      436.78      426.52     20.96 o 
  -6   2   9       35.51       28.19     17.35 o 
  -5   2   9      883.93      911.60     30.36 o 
  -4   2   9      132.72      138.08      7.95 o 
  -3   2   9      684.18      730.87     18.07 o 
  -2   2   9       99.39      130.13      4.34 o 
  -1   2   9     1748.45     1831.15     36.15 o 
   0   2   9      189.52      167.72      7.95 o 
   1   2   9     1335.21     1339.57     34.70 o 
   2   2   9        2.36       -2.17      9.40 o 
   3   2   9        1.48       -8.68      8.68 o 
   4   2   9      139.16      175.67     13.01 o 
   5   2   9       47.43       49.16     13.74 o 
   6   2   9       20.11       15.18     18.80 o 
   7   2   9       76.87       57.11     19.52 o 
   8   2   9       45.02       59.28     21.69 o 
  -8   3   9       10.67       10.84     13.74 o 
  -7   3   9       87.28       95.43     25.30 o 
  -6   3   9      252.96      255.91     11.57 o 
  -5   3   9      155.32      152.54     14.46 o 
  -4   3   9      258.71      262.42     14.46 o 
  -3   3   9       28.34       24.58      7.23 o 
  -2   3   9      198.92      213.26     10.12 o 
  -1   3   9      864.64      911.60     28.92 o 
   0   3   9      159.80      155.43      5.78 o 
   1   3   9      336.80      369.41      8.68 o 
   2   3   9        2.18        8.68      7.23 o 
   3   3   9        4.01       -2.89      9.40 o 
   4   3   9        3.33        0.72     10.12 o 
   5   3   9        8.67       -2.89     12.29 o 
   6   3   9       55.58       46.27     13.74 o 
   7   3   9       47.76       41.93     21.69 o 
  -8   4   9        0.03       12.29     21.69 o 
  -7   4   9       48.69       33.98     23.86 o 
  -6   4   9       30.10       30.36     18.07 o 
  -5   4   9      195.02      208.92     17.35 o 
  -4   4   9        1.38        2.89      8.68 o 
  -3   4   9      138.85      150.37      6.51 o 
  -2   4   9      414.08      436.64     13.01 o 
  -1   4   9      176.95      181.45     13.01 o 
   0   4   9      221.30      234.23     13.74 o 
   1   4   9      419.85      450.38     21.69 o 
   2   4   9        3.10        3.61      8.68 o 
   3   4   9       14.41       11.57     10.84 o 
   4   4   9        2.26        0.00     17.35 o 
   5   4   9      196.72      175.67     14.46 o 
   6   4   9       21.72       33.25     18.07 o 
   7   4   9        3.82        7.23     16.63 o 
  -7   5   9      103.08       99.76     21.69 o 
  -6   5   9      253.52      221.21     25.30 o 
  -5   5   9        1.69        1.45     10.12 o 
  -4   5   9      156.13       78.08     22.41 o 
  -3   5   9       10.91        5.06     10.12 o 
  -2   5   9        4.02        8.68     14.46 o 
  -1   5   9      224.20      224.10     21.69 o 
   0   5   9      333.13      419.29     18.07 o 
   1   5   9        1.51       -2.89     10.12 o 
   2   5   9       96.82      101.93     20.24 o 
   3   5   9      106.67      109.16     15.18 o 
   4   5   9       24.47       36.15     16.63 o 
   5   5   9      106.98       81.69     17.35 o 
   6   5   9       15.53       27.47     15.90 o 
  -6   6   9        0.65      -18.07     18.07 o 
  -5   6   9        0.07      -12.29     22.41 o 
  -4   6   9        1.70        5.06     18.07 o 
  -3   6   9       82.01       70.12     18.80 o 
  -2   6   9        0.87        1.45     13.01 o 
  -1   6   9       35.28       45.54     13.74 o 
   0   6   9        0.15       -0.72     15.18 o 
   1   6   9       97.31      102.65     16.63 o 
   2   6   9        0.33       -2.17     14.46 o 
   3   6   9      203.52      218.32     19.52 o 
   4   6   9        1.71        1.45     15.90 o 
   5   6   9       18.64       25.30     16.63 o 
  -4   7   9        6.85        5.78     18.80 o 
  -3   7   9        3.23        2.89     19.52 o 
  -2   7   9       55.74       54.22     19.52 o 
  -1   7   9       46.06       36.15     18.80 o 
   0   7   9       13.23       22.41     15.18 o 
   1   7   9       78.59       82.41     13.01 o 
   2   7   9        1.01        5.78     14.46 o 
   3   7   9        4.69       13.74     22.41 o 
  -9   0  10       90.29       82.41     24.58 o 
  -8   0  10      162.99      183.62     23.86 o 
  -7   0  10      302.25      386.76     27.47 o 
  -5   0  10      596.31      727.98     22.41 o 
  -4   0  10      265.45      317.36     13.01 o 
  -3   0  10      379.10      461.94     17.35 o 
  -2   0  10      447.11      453.99     12.29 o 
   0   0  10     4041.27     3921.83     44.10 o 
   1   0  10     1533.97     1472.58     12.29 o 
   2   0  10       37.47       36.87      8.68 o 
   3   0  10      251.17      258.08     12.29 o 
   4   0  10      367.11      422.18     16.63 o 
   5   0  10      553.92      596.41     21.69 o 
   6   0  10      161.11      151.09     12.29 o 
   7   0  10        5.23        0.00     13.01 o 
   8   0  10       65.84       26.03     21.69 o 
  -9   1  10        5.85       13.01     17.35 o 
  -8   1  10      104.98      108.44     24.58 o 
  -7   1  10        3.21       -2.17     24.58 o 
  -6   1  10       20.95       26.03     13.74 o 
  -5   1  10      102.55       84.58     18.07 o 
  -4   1  10     1062.08     1152.33     28.92 o 
  -3   1  10       59.56       53.50      5.78 o 
  -1   1  10      356.78      366.52     10.12 o 
   0   1  10      676.68      605.08     16.63 o 
   1   1  10      939.77     1009.19     23.13 o 
   2   1  10       98.08       99.76      7.23 o 
   3   1  10      133.74      139.52     10.12 o 
   4   1  10      246.04      254.47      8.68 o 
   5   1  10       47.99       53.50     15.18 o 
   6   1  10      129.86      106.27     23.86 o 
   7   1  10       37.50        5.78     18.07 o 
   8   1  10        1.49       -2.17     18.80 o 
  -9   2  10        6.94       -0.72     15.90 o 
  -8   2  10       42.49       45.54     19.52 o 
  -7   2  10       81.95       62.17     23.13 o 
  -6   2  10       73.79       75.91     15.90 o 
  -5   2  10      261.30      240.73     18.80 o 
  -4   2  10       19.47       26.75     10.84 o 
  -3   2  10     1945.58     1957.66     26.03 o 
  -2   2  10     1406.83     1260.04     17.35 o 
  -1   2  10       44.18       55.66     13.01 o 
   0   2  10      899.64      868.95     23.86 o 
   1   2  10     1875.07     2011.88     41.93 o 
   2   2  10      719.52      704.84     21.69 o 
   3   2  10      767.26      704.84     21.69 o 
   4   2  10       87.44       73.74     14.46 o 
   5   2  10      789.15      843.64     21.69 o 
   6   2  10      181.76      203.14     19.52 o 
   7   2  10        0.09       -2.89     23.86 o 
   8   2  10       23.72       18.80     19.52 o 
  -8   3  10       33.28       26.75     17.35 o 
  -7   3  10      503.81      502.43     26.75 o 
  -6   3  10       14.15        4.34     13.01 o 
  -5   3  10      424.93      432.30     18.07 o 
  -4   3  10        2.28        8.68      6.51 o 
  -3   3  10        0.07        6.51      5.78 o 
  -2   3  10      335.73      374.47     15.18 o 
  -1   3  10        5.31        3.61      9.40 o 
   0   3  10      348.17      365.07     23.86 o 
   1   3  10     2055.14     2095.01     39.04 o 
   2   3  10      112.76      125.06     11.57 o 
   3   3  10      158.09      179.28     18.80 o 
   4   3  10      100.31       96.87     10.84 o 
   5   3  10      337.42      320.25     21.69 o 
   6   3  10       27.39       31.09     23.13 o 
   7   3  10       13.02       14.46     18.80 o 
  -8   4  10        1.55       -7.23     20.24 o 
  -7   4  10      107.32       78.08     15.90 o 
  -6   4  10       70.63       67.95     10.84 o 
  -5   4  10       32.93       52.05     15.18 o 
  -4   4  10      180.46      175.67     17.35 o 
  -3   4  10       19.30       20.24      5.06 o 
  -2   4  10       69.93       97.59     20.24 o 
  -1   4  10       20.55       20.96     13.74 o 
   0   4  10      182.44      211.09      7.23 o 
   1   4  10      148.02      140.25     15.18 o 
   2   4  10       26.93       13.01     10.12 o 
   3   4  10      382.47      396.16     15.90 o 
   4   4  10      196.78      178.56     11.57 o 
   5   4  10       52.93       41.21     14.46 o 
   6   4  10       29.22       11.57     20.24 o 
   7   4  10       39.72       53.50     20.96 o 
  -7   5  10        8.89       10.84     17.35 o 
  -6   5  10        0.50       -5.06     15.18 o 
  -5   5  10        1.98        3.61     17.35 o 
  -4   5  10       18.03       15.90     10.84 o 
  -3   5  10       38.79       32.53     10.84 o 
  -2   5  10        1.15        3.61     19.52 o 
  -1   5  10       10.02       16.63     13.74 o 
   0   5  10        2.52       -7.23     13.74 o 
   1   5  10      117.64      115.67     18.80 o 
   2   5  10        2.00       -5.06     11.57 o 
   3   5  10       35.74       20.96     11.57 o 
   4   5  10        0.02       -0.72     15.90 o 
   5   5  10        9.70       23.13     15.90 o 
   6   5  10        4.09       20.24     16.63 o 
  -5   6  10       89.02       99.04     12.29 o 
  -4   6  10       21.05       10.84     13.74 o 
  -3   6  10       33.75       24.58     19.52 o 
  -2   6  10       28.83       26.75     12.29 o 
  -1   6  10      199.39      211.81     15.18 o 
   0   6  10        7.33        5.78     10.84 o 
   1   6  10       24.11       16.63     15.90 o 
   2   6  10        6.83        7.23     12.29 o 
   3   6  10       10.82        9.40     15.18 o 
   4   6  10       15.45        7.23     15.90 o 
   5   6  10       22.81        9.40     16.63 o 
  -3   7  10        1.82       14.46     22.41 o 
  -2   7  10        4.73        5.06     15.90 o 
  -1   7  10        0.00       -1.45     19.52 o 
   0   7  10       23.58       33.25     20.24 o 
   1   7  10        0.07        0.72     15.90 o 
   2   7  10        3.32        5.78     20.96 o 
   3   7  10        6.24        3.61     14.46 o 
  -9   1  11       34.54       61.45     26.03 o 
  -8   1  11        0.26       19.52     18.80 o 
  -7   1  11      152.64      166.27     19.52 o 
  -6   1  11       26.78       26.75     12.29 o 
  -5   1  11       36.76       37.59     12.29 o 
  -4   1  11        0.89      -13.74     13.74 o 
  -3   1  11       77.78      101.93     11.57 o 
  -2   1  11        8.70        9.40      2.89 o 
  -1   1  11      517.24      467.00     12.29 o 
   0   1  11     1738.96     1507.28     26.03 o 
   1   1  11     2274.24     1678.61     36.15 o 
   2   1  11     1749.59     2237.43     39.04 o 
   3   1  11      286.48      276.15     11.57 o 
   4   1  11        4.68       -3.61     10.84 o 
   5   1  11        5.68        0.72     13.01 o 
   6   1  11      124.07       93.98     23.13 o 
   7   1  11      380.24      355.68     29.64 o 
   8   1  11        2.77      -13.74     22.41 o 
  -9   2  11       32.63       31.09     18.07 o 
  -8   2  11        2.48       -2.89     17.35 o 
  -7   2  11      253.20      211.09     26.03 o 
  -6   2  11       20.44       15.18     20.24 o 
  -5   2  11      307.71      352.78     17.35 o 
  -4   2  11        1.27        7.23     11.57 o 
  -3   2  11     1242.85     1240.53     24.58 o 
  -2   2  11      380.20      344.11      7.23 o 
  -1   2  11     2350.32     2144.90     33.25 o 
   0   2  11      193.77      211.81      7.95 o 
   1   2  11        9.23       36.87     26.03 o 
   2   2  11        1.07       -1.45     14.46 o 
   3   2  11       63.71       32.53     16.63 o 
   4   2  11       36.41       35.42     17.35 o 
   5   2  11        0.55      -15.18     15.18 o 
   6   2  11       47.20       51.33     17.35 o 
   7   2  11        0.64        5.06     17.35 o 
   8   2  11       34.97       15.18     22.41 o 
  -8   3  11        0.06       -1.45     13.74 o 
  -7   3  11       37.21       11.57     18.07 o 
  -6   3  11      145.19      154.70     18.80 o 
  -5   3  11       25.31       17.35      9.40 o 
  -4   3  11       24.17       28.92      6.51 o 
  -3   3  11        6.01        6.51      7.23 o 
  -2   3  11      177.59      159.76     13.74 o 
  -1   3  11      229.65      195.19     10.84 o 
   0   3  11      346.62      333.26     21.69 o 
   1   3  11       49.60       69.40     10.84 o 
   2   3  11      130.75      138.80     13.74 o 
   3   3  11       99.53      103.38     13.01 o 
   4   3  11       32.81       39.76     10.12 o 
   5   3  11      232.37      229.89     23.86 o 
   6   3  11       18.96       18.07     15.18 o 
   7   3  11        0.28       -5.06     19.52 o 
  -8   4  11        0.67       -2.89     13.74 o 
  -7   4  11       60.54       46.99     15.18 o 
  -6   4  11        8.88        0.72     10.84 o 
  -5   4  11        6.24       10.84      8.68 o 
  -4   4  11       11.57        3.61      7.23 o 
  -3   4  11        0.01        1.45     19.52 o 
  -2   4  11      348.69      357.84     15.18 o 
  -1   4  11       83.75      100.49     16.63 o 
   0   4  11      129.11      129.40      8.68 o 
   1   4  11       84.67       82.41     10.84 o 
   2   4  11       38.98       43.38     15.18 o 
   3   4  11        1.99       -2.17     11.57 o 
   4   4  11      142.10      136.63     15.90 o 
   5   4  11       27.20       21.69     17.35 o 
   6   4  11        0.27       -1.45     25.30 o 
   7   4  11       15.11       13.01     24.58 o 
  -7   5  11        0.18      -20.24     21.69 o 
  -6   5  11       89.92       65.06     18.80 o 
  -5   5  11        8.46        4.34      8.68 o 
  -4   5  11       15.64       51.33     26.03 o 
  -3   5  11        1.70        5.78     15.90 o 
  -2   5  11       18.75       21.69     13.01 o 
  -1   5  11       14.85       15.90     10.84 o 
   0   5  11        4.67        1.45      9.40 o 
   1   5  11        4.12        2.17      9.40 o 
   2   5  11       15.42        8.68     13.01 o 
   3   5  11        4.54        0.00     15.90 o 
   4   5  11        2.64        7.95     10.12 o 
   5   5  11       56.73       50.60     23.86 o 
   6   5  11       19.94       25.30     15.90 o 
  -5   6  11        3.37        2.17     11.57 o 
  -4   6  11        2.20      -13.74     13.74 o 
  -3   6  11       10.00        5.06     16.63 o 
  -2   6  11        2.07        2.17     11.57 o 
  -1   6  11       80.71       69.40     15.18 o 
   0   6  11        0.02       -5.06     19.52 o 
   1   6  11        0.21        2.89     14.46 o 
   2   6  11        4.51        9.40     14.46 o 
   3   6  11        0.50       -7.23     15.18 o 
   4   6  11        5.55       -5.06     23.13 o 
  -3   7  11        1.00        2.89     15.18 o 
  -2   7  11        5.82       -2.17     18.80 o 
  -1   7  11       22.49       21.69     16.63 o 
   0   7  11        0.06        7.23     18.07 o 
   1   7  11       36.91       32.53     26.75 o 
   2   7  11        4.32        2.17     13.01 o 
  -9   0  12        0.63        2.89     18.07 o 
  -8   0  12      211.82      242.90     24.58 o 
  -7   0  12       36.80       57.83     23.86 o 
  -6   0  12       22.97       32.53     19.52 o 
  -5   0  12       72.21       83.14     15.90 o 
  -4   0  12        1.53        6.51      7.23 o 
  -3   0  12       55.89       54.94      5.78 o 
  -1   0  12      348.89      327.48      9.40 o 
   0   0  12     2916.20     2683.47     31.81 o 
   1   0  12      581.23      492.31     18.07 o 
   2   0  12      355.31      315.19     14.46 o 
   3   0  12      625.12      625.32     18.07 o 
   4   0  12       16.97        6.51     10.12 o 
   5   0  12      547.28      571.83     12.29 o 
   6   0  12      491.38      453.99     15.18 o 
   7   0  12        2.17        2.89     18.80 o 
   8   0  12      130.70      127.96     26.75 o 
  -9   1  12        0.23       -5.78     18.80 o 
  -8   1  12       80.66       99.04     18.07 o 
  -7   1  12       13.60        7.95     12.29 o 
  -6   1  12      130.67      112.78     25.30 o 
  -5   1  12      102.49      120.73     18.80 o 
  -4   1  12      519.47      539.30     13.01 o 
  -3   1  12      277.85      263.14      5.78 o 
  -1   1  12      738.29      763.40      9.40 o 
   0   1  12      132.72      122.90      7.95 o 
   1   1  12      535.88      530.62     17.35 o 
   2   1  12      546.09      542.19     15.90 o 
   3   1  12      675.68      780.75     27.47 o 
   4   1  12       10.24       20.24     13.01 o 
   5   1  12      135.12      123.62     20.96 o 
   6   1  12       30.09       15.90     14.46 o 
   7   1  12        0.15       -7.23     24.58 o 
   8   1  12       18.40       21.69     18.80 o 
  -8   2  12        6.72       18.80     14.46 o 
  -7   2  12      102.48       82.41     16.63 o 
  -6   2  12      353.53      350.61     18.80 o 
  -5   2  12        9.94        2.17     13.74 o 
  -4   2  12       20.80       13.01      7.23 o 
  -3   2  12      911.62      748.22     18.07 o 
  -2   2  12     2902.70     3324.70     33.25 o 
  -1   2  12      362.02      358.57     15.18 o 
   0   2  12       30.56       33.98      6.51 o 
   1   2  12      159.04      146.75      7.23 o 
   2   2  12      465.72      532.07     21.69 o 
   3   2  12      424.96      477.85     20.24 o 
   4   2  12      268.66      259.53     17.35 o 
   5   2  12        1.47       -2.17     10.84 o 
   6   2  12       16.27       16.63     12.29 o 
   7   2  12       11.59       14.46     18.80 o 
  -8   3  12       28.86       20.24     13.01 o 
  -7   3  12       17.07       13.74     18.07 o 
  -6   3  12       23.63        5.06     13.01 o 
  -5   3  12      225.45      227.00     17.35 o 
  -4   3  12        1.04        2.89      7.95 o 
  -3   3  12       14.94       17.35      5.06 o 
  -2   3  12       21.17       12.29      5.06 o 
  -1   3  12       64.00       62.17      3.61 o 
   0   3  12      106.56       89.64     13.74 o 
   1   3  12     2136.81     2313.34     42.65 o 
   2   3  12      216.17      229.89     17.35 o 
   3   3  12        6.14       -6.51      9.40 o 
   4   3  12       49.26       47.71     16.63 o 
   5   3  12       25.63       26.75     11.57 o 
   6   3  12        1.99        0.72     14.46 o 
   7   3  12       12.27       22.41     18.80 o 
  -7   4  12       33.82       26.03     13.74 o 
  -6   4  12        5.30        1.45     10.12 o 
  -5   4  12       39.05       26.03     10.12 o 
  -4   4  12        0.00       -2.17      5.06 o 
  -3   4  12        0.01       -1.45      6.51 o 
  -2   4  12       13.12        2.89      8.68 o 
  -1   4  12       13.22       15.18     12.29 o 
   0   4  12      127.50      141.69      9.40 o 
   1   4  12       17.88       13.01      9.40 o 
   2   4  12      182.28      177.11     13.01 o 
   3   4  12      205.17      222.66     17.35 o 
   4   4  12      141.32      120.73     18.80 o 
   5   4  12      194.84      170.61     16.63 o 
   6   4  12        0.28       11.57     20.24 o 
  -7   5  12        8.90       10.84     20.96 o 
  -6   5  12       12.34       10.84     12.29 o 
  -5   5  12       16.07       16.63     19.52 o 
  -4   5  12        4.84        1.45      7.95 o 
  -3   5  12       17.93       10.84     10.12 o 
  -2   5  12       55.85       55.66     18.80 o 
  -1   5  12       66.77       62.17     15.18 o 
   0   5  12        6.88        9.40     15.90 o 
   1   5  12       63.90       60.73      8.68 o 
   2   5  12        0.39        7.23      7.95 o 
   3   5  12        0.13        0.00     20.24 o 
   4   5  12        2.61       -1.45     15.90 o 
   5   5  12        0.07        7.95     19.52 o 
   6   5  12       10.71       26.03     19.52 o 
  -5   6  12        3.07        8.68     16.63 o 
  -4   6  12       49.11       25.30     19.52 o 
  -3   6  12       35.64       26.03     18.80 o 
  -2   6  12       20.87       11.57     14.46 o 
  -1   6  12      202.04      199.53     23.13 o 
   0   6  12       44.56       36.15     13.01 o 
   1   6  12        2.55       -5.78     13.01 o 
   2   6  12       14.54        9.40     18.80 o 
   3   6  12       25.49       35.42     15.18 o 
   4   6  12       78.14       67.95     19.52 o 
  -3   7  12        4.96        5.06     23.13 o 
  -2   7  12        9.50        1.45     16.63 o 
  -1   7  12        4.28       -1.45     15.90 o 
   0   7  12        3.37       -5.78     13.01 o 
   1   7  12       18.58       22.41     20.24 o 
   2   7  12        5.33       -1.45     18.80 o 
  -9   1  13       15.25       14.46     20.24 o 
  -8   1  13        1.71       -4.34     15.90 o 
  -7   1  13       11.56       15.18     15.18 o 
  -6   1  13      200.95      198.08     21.69 o 
  -5   1  13      213.35      231.33     21.69 o 
  -3   1  13        0.69       -4.34      7.23 o 
  -2   1  13      398.83      427.97      7.95 o 
  -1   1  13       22.23        7.23      5.06 o 
   0   1  13     1244.68     1208.72     20.24 o 
   1   1  13     1249.94     1323.66     31.81 o 
   2   1  13     1420.01     1551.38     33.25 o 
   3   1  13        6.49       -6.51      9.40 o 
   4   1  13        1.08        2.89      9.40 o 
   5   1  13      316.03      331.10     18.80 o 
   6   1  13       92.99      116.39     16.63 o 
   7   1  13      316.57      305.07     26.03 o 
   8   1  13       21.18       15.90     15.90 o 
  -8   2  13       30.62       43.38     16.63 o 
  -7   2  13      101.21       87.47     27.47 o 
  -6   2  13      229.02      226.27     11.57 o 
  -5   2  13        1.66        1.45      6.51 o 
  -4   2  13       26.34       23.13      6.51 o 
  -3   2  13      257.57      236.39      5.78 o 
  -2   2  13      155.04      130.13     17.35 o 
  -1   2  13        4.32       -7.95     13.01 o 
   0   2  13      262.95      234.95     15.90 o 
   1   2  13      123.85      159.04     14.46 o 
   2   2  13       12.18       13.01     17.35 o 
   3   2  13       53.02       43.38      7.95 o 
   4   2  13       25.24       22.41     12.29 o 
   5   2  13      184.75      200.97     18.07 o 
   6   2  13       25.11       16.63     15.18 o 
   7   2  13       17.28       18.80     15.18 o 
  -8   3  13        3.87       -7.95     15.18 o 
  -7   3  13      110.53       96.87     14.46 o 
  -6   3  13       36.33       25.30     16.63 o 
  -5   3  13      181.98      189.40     15.18 o 
  -4   3  13      194.72      161.93     28.19 o 
  -3   3  13       62.12       57.83      6.51 o 
  -2   3  13       28.90       13.01     13.01 o 
  -1   3  13       20.59        9.40     12.29 o 
   0   3  13      150.64      151.81     11.57 o 
   1   3  13        1.55      -12.29     12.29 o 
   2   3  13        3.02       12.29     12.29 o 
   3   3  13        7.06        5.78     10.12 o 
   4   3  13       24.03       27.47     10.12 o 
   5   3  13        5.46       18.07     15.90 o 
   6   3  13        0.04       15.18     25.30 o 
   7   3  13        0.16       -0.72     19.52 o 
  -7   4  13       36.67       31.81     10.12 o 
  -6   4  13       25.43       28.92     13.01 o 
  -5   4  13        5.49        5.78     13.01 o 
  -4   4  13        6.69       -2.89     11.57 o 
  -3   4  13       17.29       13.01      7.23 o 
  -2   4  13      103.40      102.65     13.01 o 
  -1   4  13       50.75       58.56     14.46 o 
   0   4  13      156.38      160.49     18.07 o 
   1   4  13       21.04       19.52      9.40 o 
   2   4  13       13.55        2.17      8.68 o 
   3   4  13        0.15       -8.68     13.74 o 
   4   4  13       74.39      102.65     12.29 o 
   5   4  13        0.21        0.00     26.03 o 
   6   4  13        0.60       -2.17     18.07 o 
  -6   5  13        0.70        2.89     22.41 o 
  -5   5  13       29.81       24.58     12.29 o 
  -4   5  13        0.17       -3.61     13.01 o 
  -3   5  13        3.99       -1.45     28.19 o 
  -2   5  13       60.49       72.29     11.57 o 
  -1   5  13      175.41      185.79     29.64 o 
   0   5  13        7.03        7.23     13.01 o 
   1   5  13      292.01      302.90     27.47 o 
   2   5  13       82.30       90.36     18.80 o 
   3   5  13       44.01       32.53     12.29 o 
   4   5  13       72.62       74.46     20.96 o 
   5   5  13       24.91       27.47     16.63 o 
  -5   6  13       11.09       15.90     16.63 o 
  -4   6  13        3.70       -0.72     18.07 o 
  -3   6  13        2.25       11.57     18.07 o 
  -2   6  13        4.65        0.00     13.74 o 
  -1   6  13        6.26        2.89     13.01 o 
   0   6  13        1.06       -4.34     14.46 o 
   1   6  13       20.39       14.46      8.68 o 
   2   6  13       10.47       15.18     17.35 o 
   3   6  13       16.39       13.01     17.35 o 
   4   6  13       19.30       16.63     21.69 o 
  -2   7  13        0.19        6.51     18.80 o 
  -1   7  13        3.51       -2.17     20.96 o 
   0   7  13        3.43       13.74     20.24 o 
   1   7  13        5.44        7.95     13.74 o 
   2   7  13        0.75       -4.34     13.01 o 
  -8   0  14       42.24       41.21     21.69 o 
  -7   0  14        9.48       18.07     23.13 o 
  -5   0  14       54.44       58.56     15.90 o 
  -4   0  14      145.06      138.08     18.80 o 
  -2   0  14     1437.50     1511.62     20.96 o 
  -1   0  14     1230.24     1233.30     22.41 o 
   0   0  14      707.19      645.57     16.63 o 
   1   0  14      980.30     1109.68      9.40 o 
   2   0  14       14.23       23.13      5.78 o 
   3   0  14       17.57       13.01      7.95 o 
   4   0  14        0.34       -1.45     11.57 o 
   5   0  14     1020.87     1039.56     18.80 o 
   6   0  14      143.37      145.31     20.96 o 
   7   0  14      103.87      112.78     16.63 o 
   8   0  14      158.31      126.51     28.19 o 
  -9   1  14        0.76      -14.46     20.24 o 
  -8   1  14       12.78        7.95     14.46 o 
  -7   1  14        2.39        2.17     15.90 o 
  -6   1  14       84.93       95.43     18.07 o 
  -5   1  14      441.79      463.39     23.13 o 
  -4   1  14     1323.16     1415.47     21.69 o 
  -3   1  14      223.85      252.30      7.95 o 
  -2   1  14       64.28       73.01      7.23 o 
  -1   1  14     1010.95      934.73     17.35 o 
   0   1  14     1144.76     1107.51     26.03 o 
   1   1  14      220.43      174.22      7.23 o 
   2   1  14        1.28       -9.40      9.40 o 
   3   1  14      274.18      310.85     18.07 o 
   4   1  14      293.11      277.60     16.63 o 
   5   1  14       31.90        5.06     15.18 o 
   6   1  14       10.49        2.89     18.07 o 
   7   1  14        4.91       -1.45     19.52 o 
  -8   2  14       36.59       16.63     15.90 o 
  -7   2  14        1.77       -4.34     15.90 o 
  -6   2  14       83.48       80.24     18.80 o 
  -5   2  14        9.11        6.51      9.40 o 
  -4   2  14       98.26      111.33      7.23 o 
  -2   2  14      461.00      487.25     10.12 o 
  -1   2  14     1232.01     1263.66     25.30 o 
   0   2  14      592.30      553.03     18.07 o 
   1   2  14        0.69       -1.45      5.06 o 
   2   2  14      238.07      271.09     10.12 o 
   3   2  14        0.23        4.34     15.90 o 
   4   2  14       94.35       95.43     15.90 o 
   5   2  14      273.84      269.65     21.69 o 
   6   2  14        0.84       -8.68     15.90 o 
   7   2  14       52.30       45.54     16.63 o 
  -8   3  14       20.59       23.86     26.03 o 
  -7   3  14       14.18       24.58     12.29 o 
  -6   3  14        9.24        0.00     10.12 o 
  -5   3  14      114.50      107.71     13.74 o 
  -4   3  14       19.38       18.80      6.51 o 
  -3   3  14       28.06       24.58      9.40 o 
  -2   3  14       90.69       96.15     10.84 o 
  -1   3  14     1512.29     1588.25     28.19 o 
   0   3  14       41.65       47.71      8.68 o 
   1   3  14      969.35      960.76     32.53 o 
   2   3  14       72.33       83.14     10.12 o 
   3   3  14       65.58       78.08     13.74 o 
   4   3  14       48.82       46.99     12.29 o 
   5   3  14        1.67       -4.34     15.18 o 
   6   3  14       30.64       26.75     16.63 o 
   7   3  14        4.11       -5.06     16.63 o 
  -7   4  14        4.95        3.61     12.29 o 
  -6   4  14       30.48       28.19     14.46 o 
  -5   4  14       63.61       34.70     17.35 o 
  -4   4  14        6.41       10.12     10.12 o 
  -3   4  14       23.74       23.13     13.74 o 
  -2   4  14        7.67        7.95      7.23 o 
  -1   4  14      278.25      235.67     21.69 o 
   0   4  14       94.68       94.70     10.12 o 
   1   4  14       71.62       64.34     10.84 o 
   2   4  14       51.80       65.79     18.07 o 
   3   4  14       17.14       10.84     20.24 o 
   4   4  14       29.52       25.30     17.35 o 
   5   4  14       48.09       46.27     15.90 o 
   6   4  14        9.36        5.78     18.07 o 
  -6   5  14       40.38       44.10     13.01 o 
  -5   5  14       70.53       60.73      7.95 o 
  -4   5  14       94.98       84.58     11.57 o 
  -3   5  14       39.20       45.54     15.18 o 
  -2   5  14        5.04       10.84     13.01 o 
  -1   5  14      115.81       96.15     15.90 o 
   0   5  14       84.80       80.97     16.63 o 
   1   5  14        0.93       -0.72     10.84 o 
   2   5  14       68.86       62.89     10.84 o 
   3   5  14       27.86       18.07     13.74 o 
   4   5  14       39.12       55.66     16.63 o 
   5   5  14        2.75       12.29     15.18 o 
  -5   6  14       22.42       23.13     16.63 o 
  -4   6  14       32.92       30.36     17.35 o 
  -3   6  14        2.55        8.68     14.46 o 
  -2   6  14       85.36       55.66     15.18 o 
  -1   6  14      104.85       85.30     20.24 o 
   0   6  14      294.84      310.85     26.03 o 
   1   6  14       13.71       16.63     13.74 o 
   2   6  14       13.16       11.57     16.63 o 
   3   6  14        1.42        5.78     15.18 o 
   4   6  14       31.38       31.81     22.41 o 
  -3   7  14       24.62      -13.01     27.47 o 
  -2   7  14        6.17        9.40     19.52 o 
  -1   7  14        4.89        5.78     14.46 o 
   0   7  14        7.33       13.01     15.90 o 
   1   7  14        4.53        5.06     20.96 o 
  -9   1  15       28.06       57.83     19.52 o 
  -8   1  15        0.04       -6.51     20.96 o 
  -7   1  15      116.21      139.52     18.80 o 
  -6   1  15      140.89      184.34     18.07 o 
  -5   1  15       69.07       61.45      9.40 o 
  -4   1  15      152.88      132.29     13.01 o 
  -2   1  15       53.80       46.99      7.95 o 
  -1   1  15      504.11      529.90     12.29 o 
   0   1  15     1650.40     1677.89     31.09 o 
   1   1  15      197.35      227.72     13.74 o 
   2   1  15      498.38      632.55     18.80 o 
   3   1  15      461.66      438.09     18.80 o 
   4   1  15        7.73       -0.72     10.12 o 
   5   1  15     1425.91     1547.77     37.59 o 
   6   1  15      103.94       81.69     19.52 o 
   7   1  15       34.94       18.80     13.01 o 
  -8   2  15       56.98       34.70     14.46 o 
  -7   2  15       42.99       44.82     15.90 o 
  -6   2  15       66.62       55.66     13.01 o 
  -5   2  15       42.23       41.93      8.68 o 
  -4   2  15       18.49       21.69      6.51 o 
  -2   2  15      284.18      317.36     11.57 o 
   0   2  15       87.84       68.68     10.84 o 
   1   2  15      236.73      241.45      9.40 o 
   2   2  15        8.68        2.89      7.23 o 
   3   2  15      354.34      371.58     15.90 o 
   4   2  15      157.08      201.69     22.41 o 
   5   2  15      161.14      146.75     18.80 o 
   6   2  15        7.45       10.12     12.29 o 
   7   2  15        9.47        5.78     19.52 o 
  -8   3  15        9.58        5.06     15.90 o 
  -7   3  15        0.76        0.72     10.84 o 
  -6   3  15       14.49       20.24     12.29 o 
  -5   3  15       68.51       65.06     17.35 o 
  -4   3  15      215.10      240.01     18.80 o 
  -3   3  15        1.98        1.45      2.89 o 
  -2   3  15      134.35      156.15     13.74 o 
  -1   3  15       13.36       16.63      8.68 o 
   0   3  15      113.51      109.88     12.29 o 
   1   3  15      521.15      532.07     23.13 o 
   2   3  15      146.54      141.69     16.63 o 
   3   3  15       92.73       88.20     19.52 o 
   4   3  15        6.63       -5.78     13.01 o 
   5   3  15      124.57      129.40     15.90 o 
   6   3  15        1.07        0.72     17.35 o 
   7   3  15        1.80       18.80     23.13 o 
  -7   4  15       11.61        5.06     15.90 o 
  -6   4  15       45.07       32.53     12.29 o 
  -5   4  15        1.81        0.72      6.51 o 
  -4   4  15       38.45       26.03     13.01 o 
  -3   4  15       18.15       34.70     17.35 o 
  -2   4  15       15.78       15.90     18.07 o 
  -1   4  15       10.97       10.84      8.68 o 
   0   4  15        1.96        0.72      5.78 o 
   1   4  15       61.14       65.79     18.80 o 
   2   4  15       18.23       22.41      9.40 o 
   3   4  15       28.59       33.25     13.01 o 
   4   4  15       35.01       31.09     15.90 o 
   5   4  15       10.38       -1.45     18.80 o 
   6   4  15       16.42       10.12     16.63 o 
  -6   5  15        0.00       -4.34     15.18 o 
  -5   5  15       16.91       24.58     13.01 o 
  -4   5  15       26.18       25.30     13.74 o 
  -3   5  15       10.12        4.34     17.35 o 
  -2   5  15       18.36       17.35     19.52 o 
  -1   5  15       88.71       89.64     16.63 o 
   0   5  15       10.22       12.29     10.12 o 
   1   5  15      356.12      379.53     24.58 o 
   2   5  15       77.78       66.51     16.63 o 
   3   5  15      337.63      298.56     21.69 o 
   4   5  15       89.73       75.18     18.07 o 
   5   5  15       23.17       26.75     21.69 o 
  -5   6  15        2.05      -10.84     27.47 o 
  -4   6  15        0.90       -4.34     13.74 o 
  -3   6  15        0.01        0.00     15.90 o 
  -2   6  15        0.49       -0.72     22.41 o 
  -1   6  15       41.69       36.15     11.57 o 
   0   6  15        0.71        0.72     18.80 o 
   1   6  15       38.27       29.64     13.01 o 
   2   6  15        7.76       18.07     20.96 o 
   3   6  15        4.22       -2.17     18.07 o 
   4   6  15       25.64        1.45     19.52 o 
  -2   7  15        2.06       -8.68     23.86 o 
  -1   7  15        0.10       11.57     20.96 o 
   0   7  15        0.66       -2.17     20.96 o 
   1   7  15        0.10       -4.34     18.80 o 
  -9   0  16       41.99       75.91     26.75 o 
  -8   0  16        2.23        8.68     20.96 o 
  -7   0  16        9.29        4.34     23.13 o 
  -6   0  16      227.00      265.31     21.69 o 
  -5   0  16      128.34      149.64     16.63 o 
  -4   0  16      339.35      378.81     15.90 o 
  -2   0  16      451.31      422.91     23.86 o 
  -1   0  16        3.09        3.61      7.23 o 
   0   0  16       15.02       11.57      5.78 o 
   1   0  16       75.46       96.87      6.51 o 
   2   0  16      142.23      142.41      9.40 o 
   3   0  16       73.49       88.20      9.40 o 
   4   0  16        1.60        6.51     17.35 o 
   5   0  16       93.94      103.38     16.63 o 
   6   0  16      726.14      739.54     30.36 o 
   7   0  16        2.46       -7.23     23.13 o 
  -8   1  16        0.20       14.46     24.58 o 
  -7   1  16        1.67       10.12     24.58 o 
  -6   1  16      241.60      278.32     22.41 o 
  -5   1  16        0.18       -7.95      7.95 o 
  -4   1  16     1012.67     1059.07     20.24 o 
  -3   1  16       16.19       20.24      6.51 o 
  -2   1  16      130.08      127.96     10.84 o 
  -1   1  16       32.74       28.92      5.06 o 
   0   1  16      115.05       98.32     15.18 o 
   1   1  16      389.00      413.51     17.35 o 
   2   1  16       81.23       82.41      8.68 o 
   3   1  16        8.12       -6.51      6.51 o 
   4   1  16      451.71      481.46     11.57 o 
   5   1  16       14.57      -19.52     19.52 o 
   6   1  16       19.70       21.69     18.80 o 
   7   1  16       49.56       41.21     21.69 o 
  -8   2  16      144.56      134.46     23.13 o 
  -7   2  16        0.01        1.45     11.57 o 
  -6   2  16       42.52       45.54     13.01 o 
  -5   2  16       55.43       56.39      8.68 o 
  -4   2  16       51.27       54.22      6.51 o 
  -3   2  16      118.15      130.13      7.23 o 
  -2   2  16      467.92      487.25     13.01 o 
  -1   2  16       86.14      107.71     14.46 o 
   0   2  16       15.75       12.29     10.12 o 
   1   2  16        9.79       10.84      8.68 o 
   2   2  16      305.61      294.95     19.52 o 
   3   2  16      199.97      198.08     14.46 o 
   4   2  16        7.98       -3.61     23.13 o 
   5   2  16      130.28      110.61     18.07 o 
   6   2  16        1.80        7.95     15.90 o 
   7   2  16       24.03       13.01     18.07 o 
  -8   3  16        8.38        7.95     17.35 o 
  -7   3  16       18.67       19.52     15.90 o 
  -6   3  16       19.86       19.52     18.07 o 
  -5   3  16        0.00        0.00      9.40 o 
  -4   3  16       20.91       26.75      7.95 o 
  -3   3  16        7.80        3.61     20.24 o 
  -2   3  16      139.65      122.17     16.63 o 
  -1   3  16      416.35      370.13     25.30 o 
   0   3  16        5.17        8.68      7.95 o 
   1   3  16      229.61      234.95     20.24 o 
   2   3  16       15.63       16.63     11.57 o 
   3   3  16       67.75       54.94     11.57 o 
   4   3  16       53.10       39.04     12.29 o 
   5   3  16      135.36      133.02     18.07 o 
   6   3  16        2.93       -2.89     19.52 o 
  -7   4  16        0.06       -4.34     13.74 o 
  -6   4  16       18.75       26.03     11.57 o 
  -5   4  16        2.24        2.17      7.23 o 
  -4   4  16       25.66       18.80      7.23 o 
  -3   4  16        3.50       -9.40     25.30 o 
  -2   4  16       22.24       16.63     13.01 o 
  -1   4  16       45.08       49.88     13.01 o 
   0   4  16      115.24      114.94     12.29 o 
   1   4  16       15.92        5.06     10.84 o 
   2   4  16       28.49       25.30      9.40 o 
   3   4  16      233.46      233.50     26.03 o 
   4   4  16        1.12       13.01     20.24 o 
   5   4  16        0.12       -4.34     20.24 o 
   6   4  16        4.72      -10.84     25.30 o 
  -6   5  16       45.79       34.70     19.52 o 
  -5   5  16        6.68       14.46     10.84 o 
  -4   5  16      107.61      103.38     26.75 o 
  -3   5  16       38.43       15.18     18.07 o 
  -2   5  16       75.34       53.50     15.90 o 
  -1   5  16       52.07       39.76     15.18 o 
   0   5  16      106.12      113.50     12.29 o 
   1   5  16       21.04       21.69     15.90 o 
   2   5  16        4.31       -5.06     13.01 o 
   3   5  16       68.71       75.18     19.52 o 
   4   5  16       22.54       24.58     14.46 o 
   5   5  16        0.72        8.68     17.35 o 
  -5   6  16        9.27       16.63     22.41 o 
  -4   6  16        1.42        2.89     18.80 o 
  -3   6  16        6.81        5.06     18.07 o 
  -2   6  16       36.30       13.74     18.80 o 
  -1   6  16        5.88        5.78     14.46 o 
   0   6  16       12.01       15.18     13.01 o 
   1   6  16       38.31       44.82     11.57 o 
   2   6  16        0.09        1.45     17.35 o 
   3   6  16       26.40       15.18     18.80 o 
  -2   7  16        0.00       -2.89     20.24 o 
  -1   7  16        0.24        9.40     18.07 o 
   0   7  16        0.65       -6.51     23.86 o 
  -8   1  17        1.06      -12.29     13.74 o 
  -7   1  17       38.79       41.21     25.30 o 
  -6   1  17      127.54      127.96     18.07 o 
  -5   1  17       14.29       18.80     19.52 o 
  -3   1  17      178.04      159.76     11.57 o 
  -2   1  17      107.95       89.64     12.29 o 
  -1   1  17      721.58      677.37     15.18 o 
   0   1  17        2.97       10.12      5.78 o 
   1   1  17     1348.68     1562.22     33.98 o 
   2   1  17        1.86       -7.23     10.84 o 
   3   1  17        4.17       -0.72     10.84 o 
   4   1  17      268.79      254.47     12.29 o 
   5   1  17       47.74       46.27     10.12 o 
   6   1  17      129.84      120.00     20.24 o 
   7   1  17        0.99      -13.01     14.46 o 
  -8   2  17        6.65       -1.45     18.07 o 
  -7   2  17        5.05        4.34     19.52 o 
  -6   2  17       52.86       38.31     12.29 o 
  -5   2  17       23.45       15.90      7.95 o 
  -4   2  17       80.49       75.91      5.78 o 
  -3   2  17       15.12       14.46      7.95 o 
  -2   2  17        8.10        5.78     12.29 o 
  -1   2  17       53.07       73.01     15.18 o 
   0   2  17      318.19      345.55     20.96 o 
   1   2  17       87.39      105.55      7.95 o 
   2   2  17        0.42       -0.72     11.57 o 
   3   2  17       65.65       65.06      9.40 o 
   4   2  17       41.64       47.71     18.80 o 
   5   2  17      122.94      135.91     18.07 o 
   6   2  17        6.56       22.41     19.52 o 
   7   2  17        8.00       -5.06     16.63 o 
  -8   3  17        6.08       10.84     19.52 o 
  -7   3  17        2.37        7.95     16.63 o 
  -6   3  17       17.48       19.52     20.96 o 
  -5   3  17        6.92        4.34      6.51 o 
  -4   3  17      145.20      167.72     14.46 o 
  -3   3  17       86.36      102.65     19.52 o 
  -2   3  17       22.06       23.13     11.57 o 
  -1   3  17      102.75      108.44     18.80 o 
   0   3  17       30.34       27.47      8.68 o 
   1   3  17      316.57      339.77     17.35 o 
   2   3  17      117.64      138.80     15.18 o 
   3   3  17        5.21       12.29     13.74 o 
   4   3  17      116.32      105.55     21.69 o 
   5   3  17       39.64       39.04     20.24 o 
   6   3  17        3.89       10.12     18.07 o 
  -7   4  17        1.32       -0.72     15.90 o 
  -6   4  17       23.32       15.18     16.63 o 
  -5   4  17       10.13       18.80     16.63 o 
  -4   4  17       19.41       12.29     13.74 o 
  -3   4  17       28.81       31.81     18.80 o 
  -2   4  17       39.21       27.47     20.24 o 
  -1   4  17       33.41       51.33     11.57 o 
   0   4  17      262.86      254.47     14.46 o 
   1   4  17       98.50       91.09     15.90 o 
   2   4  17      136.56      141.69     20.96 o 
   3   4  17        4.37        2.17     17.35 o 
   4   4  17       45.14       37.59     16.63 o 
   5   4  17        0.22        2.89     17.35 o 
   6   4  17        4.70        7.23     27.47 o 
  -6   5  17        1.63       -2.17      9.40 o 
  -5   5  17       13.24       -1.45     16.63 o 
  -4   5  17        0.12        1.45     12.29 o 
  -3   5  17       23.83       23.86     23.13 o 
  -2   5  17        6.94       -3.61     15.90 o 
  -1   5  17       85.19       92.53     20.96 o 
   0   5  17       45.22       44.10     18.80 o 
   1   5  17        1.17        5.78     13.74 o 
   2   5  17       62.35       42.65     15.90 o 
   3   5  17        0.24        0.72     20.96 o 
   4   5  17       77.19       68.68     18.07 o 
   5   5  17        2.60        2.17     16.63 o 
  -5   6  17        0.02       -4.34     25.30 o 
  -2   6  17       13.52       20.96     20.96 o 
  -1   6  17       51.98       25.30     16.63 o 
   0   6  17       43.25       36.15     17.35 o 
   1   6  17       10.45       12.29     13.74 o 
   2   6  17       35.72       39.04     16.63 o 
   3   6  17        2.69        0.00     15.18 o 
  -1   7  17        2.63       22.41     20.96 o 
   0   7  17        0.43       14.46     26.75 o 
  -8   0  18       55.53       59.28     20.96 o 
  -7   0  18      108.17      132.29     23.86 o 
  -6   0  18      296.71      340.49     22.41 o 
  -5   0  18       64.26       63.62     16.63 o 
  -2   0  18      200.97      159.76     10.84 o 
  -1   0  18     2197.14     2278.64     36.87 o 
   0   0  18      127.92      109.88      7.23 o 
   1   0  18        0.03       -2.17      6.51 o 
   2   0  18       11.14        5.06      9.40 o 
   3   0  18       86.37       93.98     13.01 o 
   4   0  18     1763.33     2022.00     27.47 o 
   5   0  18      270.34      279.05     26.03 o 
   6   0  18      522.20      537.13     25.30 o 
   7   0  18       24.40       28.92     15.90 o 
  -8   1  18        1.72        2.89     15.90 o 
  -7   1  18       46.72       44.10     15.90 o 
  -6   1  18       47.99       26.75     22.41 o 
  -5   1  18        0.82       17.35     18.07 o 
  -4   1  18      216.64      237.84     12.29 o 
  -3   1  18        5.33        2.17      6.51 o 
  -2   1  18        2.05        7.95      6.51 o 
  -1   1  18      153.82      144.58      6.51 o 
   0   1  18        6.35        9.40      5.78 o 
   1   1  18      158.13      156.87     13.01 o 
   2   1  18      174.07      151.81     14.46 o 
   3   1  18      166.80      180.01     13.01 o 
   4   1  18      647.27      694.00     31.09 o 
   5   1  18      151.60      162.66     15.18 o 
   6   1  18       83.06       80.97     19.52 o 
   7   1  18       92.80       90.36     15.90 o 
  -8   2  18       26.89       33.98     13.74 o 
  -7   2  18      128.63       99.76     17.35 o 
  -6   2  18      173.76      166.99     11.57 o 
  -5   2  18      229.12      182.18     11.57 o 
  -4   2  18       18.13       16.63      5.06 o 
  -3   2  18        0.70       -0.72      7.23 o 
  -2   2  18        1.03       -3.61      9.40 o 
  -1   2  18      438.86      388.93     20.96 o 
   0   2  18       53.15       49.16      9.40 o 
   1   2  18       60.87       72.29     10.84 o 
   2   2  18      228.89      255.91     20.96 o 
   3   2  18       11.71        7.95      8.68 o 
   4   2  18      302.47      300.01     21.69 o 
   5   2  18        0.44        1.45     14.46 o 
   6   2  18       30.77       40.48     15.18 o 
   7   2  18       12.86       14.46     24.58 o 
  -8   3  18       44.99       29.64     18.80 o 
  -7   3  18        4.55        6.51     15.18 o 
  -6   3  18      120.06      104.82     13.74 o 
  -5   3  18        6.97        7.23     10.12 o 
  -4   3  18       20.94       17.35     11.57 o 
  -3   3  18       52.73       56.39     15.18 o 
  -2   3  18       64.06       68.68     15.90 o 
  -1   3  18        4.02        2.17     18.07 o 
   0   3  18        0.01        2.17     11.57 o 
   1   3  18      264.61      276.88     26.03 o 
   2   3  18      125.00      140.25     20.96 o 
   3   3  18        8.83       -1.45     14.46 o 
   4   3  18       10.65       11.57     17.35 o 
   5   3  18        4.90        2.89     12.29 o 
   6   3  18        8.19        4.34     19.52 o 
  -7   4  18       14.96       25.30     21.69 o 
  -6   4  18        7.48        7.23     16.63 o 
  -5   4  18        0.16        9.40     10.12 o 
  -4   4  18       22.10       61.45     16.63 o 
  -3   4  18        0.41       -6.51     16.63 o 
  -2   4  18       22.49       25.30     15.90 o 
  -1   4  18      491.63      589.90     20.96 o 
   0   4  18      807.87      782.20     30.36 o 
   1   4  18      208.62      216.15     17.35 o 
   2   4  18      423.10      378.09     21.69 o 
   3   4  18       66.37       69.40     23.86 o 
   4   4  18       20.97       24.58     16.63 o 
   5   4  18       16.17       20.96     20.96 o 
  -5   5  18        4.78       -3.61     21.69 o 
  -4   5  18        0.38        7.95     18.80 o 
  -3   5  18       61.17       94.70     23.13 o 
  -2   5  18       11.27       18.07     23.13 o 
  -1   5  18       12.14        0.72     16.63 o 
   0   5  18       37.42       23.86     11.57 o 
   1   5  18       11.40       15.18     13.01 o 
   2   5  18       32.81       31.81     13.74 o 
   3   5  18       48.65       48.44     20.24 o 
   4   5  18        6.71       -4.34     22.41 o 
  -4   6  18        0.12        1.45     21.69 o 
  -3   6  18        0.55        2.17     15.90 o 
  -2   6  18        0.88       27.47     20.24 o 
  -1   6  18       16.99       10.12     19.52 o 
   0   6  18       42.79       23.86     17.35 o 
   1   6  18        5.61       20.24     20.96 o 
   2   6  18       10.38        7.95     15.90 o 
   3   6  18       35.63       31.81     25.30 o 
  -8   1  19        1.85        0.00     18.80 o 
  -7   1  19       10.22       16.63     17.35 o 
  -6   1  19       43.39       63.62     10.12 o 
  -5   1  19        4.62        9.40      7.95 o 
  -4   1  19      189.89      214.71     12.29 o 
  -3   1  19       28.96       28.19      8.68 o 
  -2   1  19      368.45      409.17     20.24 o 
  -1   1  19      584.85      513.27     24.58 o 
   0   1  19      263.43      271.09     14.46 o 
   1   1  19        4.94        5.06     10.12 o 
   2   1  19      257.42      282.66     15.18 o 
   3   1  19       85.38       96.15     11.57 o 
   4   1  19       10.49       -7.23     20.96 o 
   5   1  19       16.64       18.07     19.52 o 
   6   1  19        0.04        0.00     17.35 o 
   7   1  19       13.91       16.63     18.80 o 
  -8   2  19        0.85        2.17     19.52 o 
  -7   2  19       33.17       28.92     18.80 o 
  -6   2  19      156.21      152.54     13.74 o 
  -4   2  19      264.63      221.94      7.23 o 
  -3   2  19       40.27       49.16     20.96 o 
  -2   2  19      287.90      275.43     12.29 o 
  -1   2  19      891.89      980.28     27.47 o 
   0   2  19      653.84      644.12     22.41 o 
   1   2  19       77.47      125.79     10.84 o 
   2   2  19       13.37        2.17     10.12 o 
   3   2  19       89.68       87.47     13.74 o 
   4   2  19       25.01       20.96     12.29 o 
   5   2  19       35.02       38.31     11.57 o 
   6   2  19       11.08       19.52     12.29 o 
  -7   3  19        2.71        5.06     15.18 o 
  -6   3  19        7.22       10.12     11.57 o 
  -5   3  19        2.18       -0.72      9.40 o 
  -4   3  19       26.07       24.58      7.95 o 
  -3   3  19      181.57      175.67     13.74 o 
  -2   3  19        6.84       20.24     14.46 o 
  -1   3  19        0.17        7.23     19.52 o 
   0   3  19       44.91       33.98     15.18 o 
   1   3  19      169.09      148.92     24.58 o 
   2   3  19      320.33      311.58     19.52 o 
   3   3  19      196.01      187.96     14.46 o 
   4   3  19       20.56       20.24     12.29 o 
   5   3  19        9.26        4.34     15.18 o 
   6   3  19        2.32       14.46     18.07 o 
  -7   4  19        0.87        7.23     20.24 o 
  -6   4  19       13.37       18.07     14.46 o 
  -5   4  19        1.66       -1.45      7.95 o 
  -4   4  19       45.20       41.93     21.69 o 
  -3   4  19        0.21        8.68     15.18 o 
  -2   4  19      133.19      136.63     15.18 o 
  -1   4  19       89.86       73.01     12.29 o 
   0   4  19       18.67       15.90     15.18 o 
   1   4  19      126.56      120.73     18.07 o 
   2   4  19       32.76       24.58     13.74 o 
   3   4  19        2.85        7.95     12.29 o 
   4   4  19        5.04        4.34     16.63 o 
   5   4  19        8.75       10.12     18.80 o 
  -5   5  19       14.52       -2.17     21.69 o 
  -4   5  19       33.36       47.71     24.58 o 
  -3   5  19       21.89       18.07     18.07 o 
  -2   5  19        1.15      -13.01     23.13 o 
  -1   5  19        2.45        0.00     18.07 o 
   0   5  19       32.90       18.07     13.01 o 
   1   5  19       12.72       12.29     13.74 o 
   2   5  19       72.78       44.10     22.41 o 
   3   5  19        7.03        5.06     22.41 o 
   4   5  19        8.62       -1.45     13.74 o 
  -4   6  19        0.62      -11.57     25.30 o 
  -3   6  19        9.81       -8.68     21.69 o 
  -2   6  19        3.43       -9.40     20.24 o 
  -1   6  19       10.75       13.01     20.24 o 
   0   6  19       25.32      -10.84     28.19 o 
   1   6  19        1.80       -6.51     18.80 o 
   2   6  19        3.20        1.45     16.63 o 
  -8   0  20       52.75       44.10     22.41 o 
  -7   0  20       16.58       19.52     22.41 o 
  -5   0  20       71.55       74.46     16.63 o 
  -4   0  20       53.64       65.79     13.74 o 
  -3   0  20       29.85       25.30      7.23 o 
  -2   0  20       19.60       18.80      8.68 o 
  -1   0  20      289.22      336.16     13.74 o 
   0   0  20     1267.39     1103.89     28.92 o 
   1   0  20        7.30        5.06      8.68 o 
   2   0  20      727.07      839.31     29.64 o 
   3   0  20      191.78      164.83     20.24 o 
   4   0  20       23.55       20.96     14.46 o 
   5   0  20       14.93       10.84     12.29 o 
   6   0  20      172.98      197.36     23.86 o 
   7   0  20        5.70        7.95     19.52 o 
  -8   1  20        4.24       -0.72     17.35 o 
  -7   1  20        0.69        2.17     13.74 o 
  -6   1  20       24.61       34.70     13.01 o 
  -5   1  20       10.57       18.80     10.12 o 
  -3   1  20        6.78        7.23     10.84 o 
  -2   1  20       25.65       26.75     10.12 o 
  -1   1  20        0.55       -9.40      9.40 o 
   0   1  20      156.78      135.91     12.29 o 
   1   1  20       19.06       20.24      6.51 o 
   2   1  20      155.26      149.64     10.12 o 
   3   1  20       43.43       36.87     11.57 o 
   4   1  20      251.82      247.96     13.01 o 
   5   1  20       11.13        3.61     18.80 o 
   6   1  20        5.40       -5.78     15.90 o 
  -8   2  20        2.60        5.78     20.24 o 
  -7   2  20       16.90       14.46     14.46 o 
  -6   2  20        0.18       -2.17     15.18 o 
  -4   2  20        1.08        0.00      4.34 o 
  -3   2  20       99.99      120.00     13.01 o 
  -2   2  20       42.57       27.47     10.12 o 
  -1   2  20       42.27       29.64     18.07 o 
   0   2  20       74.29       60.73      9.40 o 
   1   2  20       80.31       80.24     12.29 o 
   2   2  20      227.07      228.44     11.57 o 
   3   2  20       12.77       13.74     12.29 o 
   4   2  20      246.52      226.27     19.52 o 
   5   2  20       36.79       33.25     14.46 o 
   6   2  20        4.10       -5.78     21.69 o 
  -7   3  20        6.22        5.78     16.63 o 
  -6   3  20        0.32        2.17     13.74 o 
  -5   3  20        2.24        6.51     18.07 o 
  -4   3  20      123.91      137.35     21.69 o 
  -3   3  20       40.59       37.59     12.29 o 
  -2   3  20        1.20        2.17     10.12 o 
  -1   3  20        2.03       -5.06     20.96 o 
   0   3  20      286.63      211.81     20.24 o 
   1   3  20        4.06       -2.17     15.18 o 
   2   3  20      233.86      264.59     17.35 o 
   3   3  20       75.84       62.17     11.57 o 
   4   3  20        0.51        9.40     13.01 o 
   5   3  20       66.40       56.39     22.41 o 
   6   3  20       15.03       18.80     17.35 o 
  -7   4  20       27.23       24.58     20.24 o 
  -5   4  20       53.58       38.31      5.78 o 
  -4   4  20        7.99        5.78     15.90 o 
  -3   4  20        0.59        2.17     20.24 o 
  -2   4  20        0.26       -0.72     17.35 o 
  -1   4  20        1.39       19.52     18.07 o 
   0   4  20      640.06      726.53     30.36 o 
   1   4  20      302.39      283.38     22.41 o 
   2   4  20      153.11      130.85     13.74 o 
   3   4  20        0.51      -22.41     22.41 o 
   4   4  20       80.10       78.08     15.90 o 
   5   4  20        0.28       -1.45     15.18 o 
  -6   5  20       16.62       39.76     25.30 o 
  -5   5  20        6.69       39.76     22.41 o 
  -4   5  20        0.88      -22.41     27.47 o 
  -3   5  20        0.59       18.80     21.69 o 
  -2   5  20      123.05      138.80     15.90 o 
  -1   5  20       19.38       15.90     20.96 o 
   0   5  20       43.40       33.25      8.68 o 
   1   5  20        2.65        4.34     12.29 o 
   2   5  20       47.95       52.77     16.63 o 
   3   5  20       44.61       62.17     21.69 o 
   4   5  20        4.75       -1.45     20.96 o 
  -4   6  20        0.03       17.35     26.03 o 
  -3   6  20        0.23        5.78     25.30 o 
  -2   6  20        0.38       12.29     18.07 o 
  -1   6  20       10.67       26.75     25.30 o 
   0   6  20       12.93       15.90     23.13 o 
   1   6  20        0.15        9.40     16.63 o 
   2   6  20        2.75        6.51     12.29 o 
  -8   1  21        1.47        3.61     18.80 o 
  -7   1  21        8.12       -2.89     13.01 o 
  -6   1  21       30.95       28.19     17.35 o 
  -5   1  21      100.10       96.15     13.01 o 
  -4   1  21        5.21       18.07     19.52 o 
  -3   1  21        2.56        2.89      8.68 o 
  -2   1  21      604.85      610.14     22.41 o 
  -1   1  21      337.72      344.83     11.57 o 
   0   1  21       93.83      109.88     13.01 o 
   1   1  21       45.00       46.99      9.40 o 
   2   1  21        8.23        1.45      9.40 o 
   3   1  21      138.60      148.20      8.68 o 
   4   1  21      285.96      288.44     21.69 o 
   5   1  21        7.23        6.51     13.01 o 
   6   1  21        0.01      -13.01     19.52 o 
  -8   2  21        0.23       10.12     22.41 o 
  -7   2  21        8.08        9.40     13.01 o 
  -6   2  21       45.55       46.27     17.35 o 
  -5   2  21       64.24       51.33     15.18 o 
  -4   2  21       20.19       23.86     10.12 o 
  -3   2  21        0.07       -3.61      8.68 o 
  -2   2  21       49.86       62.17     13.01 o 
  -1   2  21      160.43      177.84     21.69 o 
   0   2  21      119.81      112.78     14.46 o 
   1   2  21       50.80       49.16     10.84 o 
   2   2  21        0.20       -2.17      9.40 o 
   3   2  21      240.68      249.41     16.63 o 
   4   2  21        0.93       -5.06     17.35 o 
   5   2  21       69.46       56.39     12.29 o 
   6   2  21        7.05       11.57     13.74 o 
  -7   3  21       13.22       30.36     18.80 o 
  -6   3  21        4.70        5.78     13.74 o 
  -5   3  21       10.58        4.34      7.95 o 
  -4   3  21        1.15      -10.84     25.30 o 
  -3   3  21        4.91       10.84     12.29 o 
  -2   3  21      189.13      187.96     13.74 o 
  -1   3  21      121.43      137.35     22.41 o 
   0   3  21      292.54      321.70     17.35 o 
   1   3  21       30.83       24.58     12.29 o 
   2   3  21      162.23      160.49     18.80 o 
   3   3  21      106.93       96.87     15.90 o 
   4   3  21      109.91      115.67     17.35 o 
   5   3  21        6.22        6.51     12.29 o 
  -5   4  21        1.15      -11.57     25.30 o 
  -4   4  21       38.38       30.36     18.80 o 
  -3   4  21        1.52       10.84     17.35 o 
  -2   4  21       51.93       54.22     13.74 o 
  -1   4  21        2.16        6.51     15.90 o 
   0   4  21       47.72       26.03     18.07 o 
   1   4  21        6.88        5.06     13.01 o 
   2   4  21       77.52       83.14     19.52 o 
   3   4  21       23.65       23.86     19.52 o 
   4   4  21        1.93        2.89     13.74 o 
   5   4  21       39.66       25.30     15.90 o 
  -5   5  21       16.97       28.92     23.86 o 
  -4   5  21       40.71       26.03     20.96 o 
  -3   5  21        0.13        2.17     15.18 o 
  -2   5  21       52.01       52.05     16.63 o 
  -1   5  21        2.86      -11.57     16.63 o 
   0   5  21       11.89       28.19     20.96 o 
   1   5  21        5.76        1.45     17.35 o 
   2   5  21       25.88       15.90     17.35 o 
   3   5  21        6.14       13.01     15.90 o 
   4   5  21        2.91       13.01     21.69 o 
  -3   6  21       33.39       35.42     23.86 o 
  -2   6  21        4.53        7.23     20.96 o 
  -1   6  21       36.67       29.64     23.86 o 
   0   6  21       34.00       50.60     18.80 o 
   1   6  21        0.10      -18.80     26.03 o 
   2   6  21        9.08       13.01     23.86 o 
  -8   0  22       17.84       11.57     19.52 o 
  -7   0  22        0.05        7.95     21.69 o 
  -6   0  22      229.00      238.56     21.69 o 
  -5   0  22      633.48      634.00     23.13 o 
  -3   0  22      197.40      202.42     16.63 o 
  -2   0  22        3.18        2.17      7.95 o 
  -1   0  22       67.60       86.03     16.63 o 
   0   0  22      114.69      126.51     10.84 o 
   2   0  22      173.58      239.29     23.86 o 
   3   0  22        0.19        8.68     21.69 o 
   4   0  22      255.27      235.67     16.63 o 
   5   0  22       63.37       51.33     19.52 o 
   6   0  22       18.24       23.86     16.63 o 
  -8   1  22        6.52        9.40     23.13 o 
  -7   1  22        5.63       13.01     19.52 o 
  -6   1  22       22.62        6.51     15.18 o 
  -5   1  22       34.03       42.65     13.01 o 
  -4   1  22       27.75       26.03      7.23 o 
  -3   1  22       14.79       13.74     10.12 o 
  -2   1  22       22.14       10.12      6.51 o 
  -1   1  22      290.07      292.78      9.40 o 
   0   1  22       30.71       49.88     10.12 o 
   1   1  22        1.39        6.51      5.78 o 
   2   1  22       96.92      110.61     13.01 o 
   3   1  22        2.38        5.78     13.01 o 
   4   1  22      226.84      229.89     13.01 o 
   5   1  22        0.01       -1.45     12.29 o 
   6   1  22       85.45       88.20     25.30 o 
  -8   2  22        0.21        5.78     24.58 o 
  -7   2  22        3.61        9.40     15.90 o 
  -6   2  22        0.31       12.29     25.30 o 
  -4   2  22       11.23        7.95     10.12 o 
  -3   2  22       24.89       26.75      9.40 o 
  -2   2  22      196.27      151.09     20.24 o 
  -1   2  22      105.13       98.32     18.80 o 
   0   2  22        0.00       -0.72     12.29 o 
   1   2  22        2.02       10.12      7.23 o 
   2   2  22      249.93      221.21     13.74 o 
   3   2  22        3.82       -4.34     13.01 o 
   4   2  22      173.83      178.56     20.96 o 
   5   2  22        9.19       10.84     13.01 o 
   6   2  22       27.36       40.48     23.86 o 
  -7   3  22        2.61       -2.89     16.63 o 
  -6   3  22       86.48       77.35     27.47 o 
  -5   3  22       61.45       38.31      6.51 o 
  -4   3  22       92.11      117.11     22.41 o 
  -3   3  22      166.74      173.50     20.96 o 
  -2   3  22      316.74      313.02     15.90 o 
   0   3  22      879.08      984.61     30.36 o 
   1   3  22       92.56       82.41      8.68 o 
   2   3  22       58.58       41.93     19.52 o 
   3   3  22       13.78       10.12     16.63 o 
   4   3  22        5.52        9.40     11.57 o 
   5   3  22       30.28        2.89     15.90 o 
  -5   4  22        4.02      -12.29     25.30 o 
  -4   4  22       99.78      120.00     25.30 o 
  -3   4  22        1.17       -1.45     28.19 o 
  -2   4  22       27.17       39.76     20.24 o 
  -1   4  22      322.73      302.18     26.03 o 
   0   4  22       18.46       30.36     18.80 o 
   1   4  22      396.00      391.82     27.47 o 
   2   4  22       24.71        7.23     13.74 o 
   3   4  22        3.54        0.00     12.29 o 
   4   4  22       35.57       31.81     18.07 o 
  -5   5  22        0.51        1.45     24.58 o 
  -4   5  22        3.13        7.95     20.96 o 
  -3   5  22        4.50        7.23     18.07 o 
  -2   5  22       43.90       47.71     20.24 o 
  -1   5  22      182.64      225.55     28.19 o 
   0   5  22        0.95       -2.17     28.19 o 
   1   5  22        2.22        0.00     15.18 o 
   2   5  22       11.85       14.46     20.24 o 
   3   5  22        0.00       -1.45     26.03 o 
  -3   6  22        1.51       13.74     21.69 o 
  -2   6  22       11.26        6.51     22.41 o 
  -1   6  22       28.03       54.22     18.07 o 
   0   6  22        8.71        7.23     17.35 o 
  -8   1  23       15.08       10.84     18.80 o 
  -7   1  23       16.28       18.07     13.74 o 
  -6   1  23      165.92      164.83     19.52 o 
  -5   1  23        1.37        5.78     13.01 o 
  -4   1  23       11.52       15.18     11.57 o 
  -3   1  23       90.40       81.69     16.63 o 
  -2   1  23       10.52       13.01      8.68 o 
  -1   1  23       26.80       22.41      7.95 o 
   0   1  23      121.60      146.03     13.01 o 
   1   1  23       17.59       19.52      9.40 o 
   2   1  23      104.74       80.97     21.69 o 
   3   1  23      146.03      140.97     18.80 o 
   4   1  23        1.30        2.17     16.63 o 
   5   1  23       17.45       12.29     15.90 o 
   6   1  23        0.13       -3.61     15.90 o 
  -7   2  23        2.59       -0.72     15.90 o 
  -6   2  23      103.03       74.46     18.80 o 
  -4   2  23       14.52        7.95     11.57 o 
  -3   2  23        7.13       10.84     14.46 o 
  -2   2  23        3.01        0.00     15.18 o 
  -1   2  23        0.31        2.89     18.80 o 
   0   2  23        0.76       -0.72      7.23 o 
   1   2  23        6.57        7.95     10.84 o 
   2   2  23      122.93      133.74     13.74 o 
   3   2  23      121.83      123.62     12.29 o 
   4   2  23       23.88       14.46     15.18 o 
   5   2  23        5.14        7.23     15.18 o 
  -7   3  23        1.61        7.95     18.07 o 
  -6   3  23       29.79       33.98     11.57 o 
  -5   3  23        0.30        0.72     14.46 o 
  -4   3  23        0.46      -14.46     18.80 o 
  -3   3  23        0.19       -3.61     24.58 o 
  -2   3  23       29.53       30.36     13.01 o 
  -1   3  23       44.88       59.28     23.13 o 
   0   3  23      108.15      103.38     21.69 o 
   1   3  23        0.02       -1.45      9.40 o 
   2   3  23        4.80       -7.95     13.01 o 
   3   3  23        4.39       -1.45     13.01 o 
   4   3  23        2.07       -5.06     15.90 o 
   5   3  23        7.61       16.63     18.07 o 
  -6   4  23        1.68       -8.68     21.69 o 
  -5   4  23        0.14       30.36     15.90 o 
  -4   4  23        0.16       12.29     16.63 o 
  -3   4  23        5.74       12.29     18.07 o 
  -2   4  23        3.06       28.19     18.07 o 
  -1   4  23        7.49        4.34     12.29 o 
   0   4  23        1.45        2.89     19.52 o 
   1   4  23        5.12       -0.72     13.74 o 
   2   4  23       12.81       10.12     13.01 o 
   3   4  23        3.79       10.12     19.52 o 
   4   4  23        2.87       -7.23     15.18 o 
  -5   5  23        1.84      -12.29     25.30 o 
  -4   5  23       25.00        6.51     20.24 o 
  -3   5  23       11.87       36.15     20.96 o 
  -2   5  23       32.93       44.10     23.13 o 
  -1   5  23       12.43        5.06     17.35 o 
   0   5  23       24.44       58.56     15.18 o 
   1   5  23        6.50        2.89     11.57 o 
   2   5  23       18.44       17.35     20.96 o 
   3   5  23        1.59       13.01     23.86 o 
  -2   6  23       13.64       15.90     24.58 o 
  -1   6  23        0.72        4.34     20.96 o 
   0   6  23        5.44       11.57     24.58 o 
  -7   0  24        0.12       12.29     43.38 o 
  -6   0  24       39.93       37.59     19.52 o 
  -4   0  24      147.56      143.14     27.47 o 
  -3   0  24      331.95      373.75     20.96 o 
  -2   0  24      210.37      267.48     15.18 o 
  -1   0  24      140.73      168.44     13.74 o 
   0   0  24        0.90       -7.23     12.29 o 
   1   0  24        1.74        9.40      7.95 o 
   2   0  24      188.91      221.94     16.63 o 
   3   0  24      156.28      178.56     15.90 o 
   4   0  24       19.58       10.84     15.18 o 
   5   0  24       13.61       16.63     15.90 o 
   6   0  24       64.39       54.22     25.30 o 
  -8   1  24        8.04        6.51     15.18 o 
  -7   1  24       37.81       45.54     21.69 o 
  -6   1  24       18.51       23.13     12.29 o 
  -5   1  24      198.10      219.04     28.92 o 
  -4   1  24       17.63       16.63     15.18 o 
  -3   1  24        2.97       -4.34     10.12 o 
  -2   1  24      184.72      190.85     15.18 o 
  -1   1  24        8.37       16.63      9.40 o 
   0   1  24        7.83       13.01     10.12 o 
   1   1  24       36.20       53.50      8.68 o 
   2   1  24       43.53       37.59     15.90 o 
   3   1  24        1.08        3.61     15.18 o 
   4   1  24      207.30      234.23     19.52 o 
   5   1  24        7.63       22.41     17.35 o 
  -7   2  24       13.57       14.46     13.74 o 
  -6   2  24       87.04       65.79     13.74 o 
  -5   2  24        0.67       13.01     16.63 o 
  -4   2  24        0.56        0.72     13.01 o 
  -3   2  24       33.68       46.27     22.41 o 
  -2   2  24      209.61      219.77     15.18 o 
   0   2  24      342.34      279.05     20.96 o 
   1   2  24       15.56       10.84     10.84 o 
   2   2  24      123.67      123.62     12.29 o 
   3   2  24       58.88       60.00     13.01 o 
   4   2  24        2.07        7.95     18.07 o 
   5   2  24        0.34       -7.23     18.07 o 
  -7   3  24       11.34       10.84     15.18 o 
  -5   3  24        8.51       21.69     17.35 o 
  -4   3  24        0.12        1.45     16.63 o 
  -3   3  24      111.56      141.69     27.47 o 
  -2   3  24      208.24      191.57     20.96 o 
  -1   3  24      160.13      174.22     24.58 o 
   0   3  24      782.56      859.55     32.53 o 
   1   3  24       65.05       54.22      9.40 o 
   2   3  24      121.11      117.84     26.75 o 
   3   3  24        0.46        1.45     17.35 o 
   4   3  24       38.74       33.25     23.13 o 
   5   3  24        2.83       -5.06     18.07 o 
  -6   4  24        4.62       -6.51     22.41 o 
  -5   4  24       28.50        5.06     17.35 o 
  -4   4  24       12.43        2.17     21.69 o 
  -3   4  24       64.19       74.46     18.80 o 
  -2   4  24        3.71       20.96     15.18 o 
  -1   4  24      113.35      107.71     21.69 o 
   0   4  24       59.57       46.27     23.86 o 
   1   4  24      307.84      298.56     23.13 o 
   2   4  24       20.56        2.89     14.46 o 
   3   4  24        0.07       10.12     15.18 o 
   4   4  24        9.01        5.78     18.80 o 
  -4   5  24        6.60      -13.74     23.13 o 
  -3   5  24        0.50       -7.23     25.30 o 
  -2   5  24        0.16      -18.07     18.07 o 
  -1   5  24       27.88       37.59     21.69 o 
   0   5  24        8.69        3.61     12.29 o 
   1   5  24        9.33       -2.89     22.41 o 
   2   5  24        8.93       15.90     20.24 o 
  -1   6  24       52.79       41.93     20.24 o 
  -7   1  25       17.70       20.96     20.96 o 
  -6   1  25       14.57       28.92     10.84 o 
  -5   1  25        3.21       13.74     12.29 o 
  -4   1  25        1.93        5.78     15.18 o 
  -3   1  25      228.88      193.74     16.63 o 
  -2   1  25      529.56      552.31     23.86 o 
  -1   1  25      144.09      146.75     18.07 o 
   0   1  25       59.91       73.74     17.35 o 
   1   1  25        0.07       -4.34     10.84 o 
   2   1  25      107.64      120.00     17.35 o 
   3   1  25      100.24       96.15     22.41 o 
   4   1  25        5.84       -1.45     18.80 o 
   5   1  25        8.22       31.09     16.63 o 
  -7   2  25        0.02       -4.34     17.35 o 
  -6   2  25       45.23       44.10     13.01 o 
  -5   2  25        7.91       10.84     10.84 o 
  -4   2  25        6.70        9.40     13.74 o 
  -3   2  25       23.54       15.90     12.29 o 
  -2   2  25      167.45      173.50     11.57 o 
  -1   2  25        5.46       10.12     19.52 o 
   0   2  25       55.45       44.82     14.46 o 
   1   2  25       29.03       33.98     14.46 o 
   2   2  25       45.02       44.10     14.46 o 
   3   2  25       47.24       44.10     15.18 o 
   4   2  25        2.32        0.72     12.29 o 
   5   2  25        1.66       -2.17     15.18 o 
  -5   3  25        1.21       -4.34     23.13 o 
  -4   3  25        1.69       13.74     18.07 o 
  -3   3  25        3.66        5.06     13.74 o 
  -2   3  25      193.03      192.30     22.41 o 
  -1   3  25        2.79      -20.24     24.58 o 
   0   3  25        1.65      -25.30     25.30 o 
   1   3  25       48.46       36.15     18.80 o 
   2   3  25       30.10       21.69     11.57 o 
   3   3  25       35.15       26.03     12.29 o 
   4   3  25       11.97       13.74     20.24 o 
  -6   4  25        0.29      -10.84     23.13 o 
  -5   4  25        5.70       16.63     20.96 o 
  -4   4  25        9.13       10.12     20.24 o 
  -3   4  25        8.96       12.29     18.07 o 
  -2   4  25        0.81       -7.23     16.63 o 
  -1   4  25       23.36       20.96     15.18 o 
   0   4  25        0.51      -10.84     28.19 o 
   1   4  25       27.46       18.80     11.57 o 
   2   4  25       10.28       13.74     14.46 o 
   3   4  25       13.94       11.57     17.35 o 
  -4   5  25        0.30       13.01     20.96 o 
  -3   5  25        0.09       11.57     21.69 o 
  -2   5  25       32.97       26.03     23.86 o 
  -1   5  25        0.15      -11.57     26.03 o 
   0   5  25        0.29      -18.07     23.86 o 
   1   5  25        2.12       -8.68     23.13 o 
   2   5  25        0.55      -18.80     18.80 o 
  -7   0  26       26.15       46.99     23.13 o 
  -6   0  26       13.06        7.23     18.80 o 
  -5   0  26       28.15       16.63     10.12 o 
  -4   0  26      268.34      283.38     26.03 o 
  -3   0  26      100.00      119.28     23.86 o 
  -2   0  26       24.53       28.19     10.84 o 
  -1   0  26       25.06       35.42     14.46 o 
   0   0  26       55.29       52.77      8.68 o 
   1   0  26        1.31       16.63     16.63 o 
   2   0  26      102.46       96.87     20.96 o 
   3   0  26       69.17       83.86     24.58 o 
   4   0  26       17.03       10.84     21.69 o 
   5   0  26        3.63        0.00     15.90 o 
  -7   1  26       61.26       72.29     23.86 o 
  -6   1  26       18.78       24.58     10.84 o 
  -5   1  26       78.48       74.46     23.13 o 
  -4   1  26        4.55        5.06      9.40 o 
  -3   1  26        0.07       -2.89      9.40 o 
  -2   1  26        6.49        5.06      8.68 o 
  -1   1  26        9.63        7.23     17.35 o 
   0   1  26       83.16       75.91     11.57 o 
   1   1  26        1.35        1.45      9.40 o 
   2   1  26        2.94       -6.51     11.57 o 
   3   1  26        0.68        1.45     15.18 o 
   4   1  26        0.02        2.17     16.63 o 
   5   1  26        3.97       -1.45     20.24 o 
  -7   2  26        5.94        4.34     11.57 o 
  -6   2  26        0.23       -5.78     10.12 o 
  -5   2  26       11.67       10.12     15.90 o 
  -4   2  26       62.97       77.35     19.52 o 
  -3   2  26       17.27       17.35     14.46 o 
  -2   2  26        0.07       -6.51     13.01 o 
  -1   2  26        9.90       15.18     20.96 o 
   0   2  26        6.78       11.57      8.68 o 
   1   2  26       12.72        4.34     13.74 o 
   2   2  26       27.38       22.41     14.46 o 
   3   2  26       22.50       19.52     10.84 o 
   4   2  26        1.53       -7.23     15.18 o 
   5   2  26       94.96       91.81     13.74 o 
  -6   3  26        8.57       26.03     18.07 o 
  -5   3  26       18.67       20.24     20.24 o 
  -4   3  26        2.66      -10.84     23.13 o 
  -3   3  26       23.63       34.70     20.96 o 
  -2   3  26       73.25       91.81     20.24 o 
  -1   3  26      198.09      199.53     18.80 o 
   0   3  26       14.92       13.01     18.80 o 
   1   3  26       79.35       48.44     27.47 o 
   2   3  26        7.44        7.95     16.63 o 
   3   3  26        1.71        7.23     13.74 o 
   4   3  26       82.99       78.08     19.52 o 
  -5   4  26       20.35       21.69     20.96 o 
  -4   4  26        3.19       -5.06     23.86 o 
  -3   4  26       80.58       76.63     18.80 o 
  -2   4  26       46.90       49.16     20.24 o 
  -1   4  26       15.77       26.03     15.90 o 
   0   4  26       24.06       53.50     14.46 o 
   1   4  26        0.04       -5.78     23.86 o 
   2   4  26        5.19        6.51     13.74 o 
   3   4  26        4.81       12.29     18.80 o 
  -4   5  26        0.10      -18.80     27.47 o 
  -3   5  26       12.10        7.23     23.13 o 
  -2   5  26        5.06        8.68     24.58 o 
  -1   5  26       35.90       52.05     26.75 o 
   0   5  26       16.00        9.40     25.30 o 
   1   5  26        0.00        1.45     24.58 o 
  -7   1  27       31.84       26.75     18.80 o 
  -6   1  27       70.90       62.17     13.01 o 
  -5   1  27        4.55       20.24     10.12 o 
  -4   1  27        0.01       -2.89     12.29 o 
  -3   1  27       93.41       77.35     18.07 o 
  -2   1  27       47.73       46.27     13.74 o 
  -1   1  27      117.41      139.52     10.84 o 
   0   1  27       21.61       14.46      7.23 o 
   1   1  27       10.77       13.01     10.84 o 
   2   1  27       48.47       35.42     14.46 o 
   3   1  27      116.92      127.96     17.35 o 
   4   1  27        7.45       12.29     17.35 o 
   5   1  27       69.64       75.18     24.58 o 
  -7   2  27        6.04        7.95     15.18 o 
  -6   2  27        1.79        1.45     13.74 o 
  -5   2  27       16.99        6.51     10.84 o 
  -4   2  27        0.37       -6.51     20.96 o 
  -3   2  27      108.14      104.10     17.35 o 
  -2   2  27       26.98       19.52     10.84 o 
  -1   2  27      104.82      112.05     22.41 o 
   0   2  27        0.27        0.00      9.40 o 
   1   2  27      134.36      134.46     29.64 o 
   2   2  27        0.35        2.89     15.90 o 
   3   2  27       93.00       78.80     19.52 o 
   4   2  27       20.22       28.19     18.07 o 
  -6   3  27       26.69       35.42     26.03 o 
  -5   3  27        0.04       30.36     16.63 o 
  -4   3  27       14.37       13.01     17.35 o 
  -3   3  27        6.02        3.61     10.84 o 
  -2   3  27       79.79       80.97     17.35 o 
  -1   3  27       77.11       75.18     19.52 o 
   0   3  27      151.96      145.31     21.69 o 
   1   3  27       41.24       57.83     19.52 o 
   2   3  27        2.49       27.47     15.18 o 
   3   3  27        9.57       -5.78     16.63 o 
   4   3  27        6.57        8.68     18.80 o 
  -5   4  27       22.19        7.23     19.52 o 
  -4   4  27        0.00        5.06     18.80 o 
  -3   4  27       37.30       24.58     20.96 o 
  -2   4  27        0.23        7.95     15.90 o 
  -1   4  27       26.85       12.29     19.52 o 
   0   4  27        4.42       35.42     15.18 o 
   1   4  27        5.93       10.84     18.07 o 
   2   4  27        0.07        0.72     15.18 o 
   3   4  27        0.44       -1.45     15.90 o 
  -3   5  27        1.36       -7.23     22.41 o 
  -2   5  27       18.96        4.34     23.13 o 
  -1   5  27       34.59       33.25     23.86 o 
   0   5  27        9.78        2.17     26.75 o 
   1   5  27        4.65       26.03     25.30 o 
  -7   0  28       20.71       26.75     23.13 o 
  -6   0  28      301.37      255.19     15.18 o 
  -5   0  28        0.79        2.89     12.29 o 
  -4   0  28      325.85      409.89     28.19 o 
  -3   0  28       40.30       46.99     12.29 o 
  -2   0  28       28.13       36.15     13.01 o 
  -1   0  28      175.28      175.67     17.35 o 
   0   0  28      218.61      236.39     19.52 o 
   1   0  28       58.58       40.48     18.07 o 
   2   0  28       21.56       29.64     17.35 o 
   3   0  28       20.54       16.63     13.74 o 
   4   0  28       25.02       36.87     15.90 o 
  -7   1  28       71.52       49.88     20.24 o 
  -6   1  28        7.74        7.23     12.29 o 
  -5   1  28      107.71       94.70     25.30 o 
  -4   1  28        2.90        0.72     12.29 o 
  -3   1  28        8.20        2.17     12.29 o 
  -2   1  28        6.04        5.78     10.84 o 
  -1   1  28        6.48        5.06      7.95 o 
   0   1  28        0.25       -3.61     10.84 o 
   1   1  28        8.14       13.01     10.12 o 
   2   1  28       38.06       37.59     13.74 o 
   3   1  28       49.26       47.71     10.84 o 
   4   1  28        0.00       -5.78     18.07 o 
  -6   2  28       50.37       36.15     24.58 o 
  -5   2  28       48.46       20.96     15.90 o 
  -4   2  28       15.29       18.80     11.57 o 
  -3   2  28      226.73      230.61     21.69 o 
  -2   2  28       18.97       33.25     13.01 o 
  -1   2  28        0.14       -9.40     23.13 o 
   0   2  28        0.37       -2.17     13.01 o 
   1   2  28        0.09       -2.89     11.57 o 
   2   2  28        2.62        9.40     15.18 o 
   3   2  28       10.21       -5.78     20.24 o 
   4   2  28        0.38       -3.61     15.90 o 
  -6   3  28        2.86       20.96     26.75 o 
  -5   3  28        0.14       -9.40     18.07 o 
  -4   3  28        0.22        1.45     20.24 o 
  -3   3  28       36.95       36.15     13.01 o 
  -2   3  28        0.23       -2.89     18.80 o 
  -1   3  28      176.69      188.68     21.69 o 
   0   3  28       31.57       32.53     21.69 o 
   1   3  28        3.15        2.89     14.46 o 
   2   3  28        8.53        2.17     18.07 o 
   3   3  28        2.09        4.34     18.07 o 
  -5   4  28       18.48        7.95     19.52 o 
  -4   4  28        6.66       21.69     23.86 o 
  -3   4  28        4.76        3.61     14.46 o 
  -2   4  28       66.38       46.99     23.86 o 
  -1   4  28       76.19       49.16     23.13 o 
   0   4  28       11.86        3.61     15.90 o 
   1   4  28       59.65       49.16     17.35 o 
   2   4  28        1.24       15.18     19.52 o 
  -2   5  28        0.01       -6.51     24.58 o 
  -1   5  28       12.19        2.17     27.47 o 
   0   5  28        0.00      -20.96     27.47 o 
  -6   1  29        0.05       -3.61     12.29 o 
  -5   1  29       73.82       69.40     19.52 o 
  -4   1  29        0.00       -4.34     13.74 o 
  -3   1  29        6.37        8.68     10.12 o 
  -2   1  29       16.25        9.40      8.68 o 
  -1   1  29        7.29       10.12     12.29 o 
   0   1  29       52.75       50.60     12.29 o 
   1   1  29        1.33       -1.45     13.01 o 
   2   1  29        7.37        7.23     13.74 o 
   3   1  29        2.59        2.89     15.18 o 
   4   1  29       30.28       32.53     15.18 o 
  -6   2  29        6.17        7.23     23.86 o 
  -5   2  29        0.39       -1.45     17.35 o 
  -4   2  29       30.17       36.87     16.63 o 
  -3   2  29       33.37       25.30     15.18 o 
  -2   2  29       24.76       20.96     15.90 o 
  -1   2  29       39.72       42.65     23.86 o 
   0   2  29        6.91       10.84     12.29 o 
   1   2  29       75.29       58.56     20.24 o 
   2   2  29        0.29        0.72     19.52 o 
   3   2  29       69.87       46.27     19.52 o 
   4   2  29        1.96        6.51     14.46 o 
  -5   3  29        1.83        0.72     22.41 o 
  -4   3  29        1.37        6.51     16.63 o 
  -3   3  29       19.16       30.36     20.96 o 
  -2   3  29        1.33       10.12     17.35 o 
  -1   3  29       11.31       31.09     20.24 o 
   0   3  29       16.83        0.72     19.52 o 
   1   3  29       23.54       29.64     25.30 o 
   2   3  29        2.72        0.00     17.35 o 
   3   3  29        5.72       -0.72     15.18 o 
  -4   4  29       14.84        3.61     23.13 o 
  -3   4  29       23.63       26.03     15.18 o 
  -2   4  29        0.35       -2.89     19.52 o 
  -1   4  29       37.67       22.41     26.03 o 
   0   4  29        9.63        6.51     18.80 o 
   1   4  29       27.22       33.25     20.96 o 
   2   4  29        1.46       -2.89     20.96 o 
  -6   0  30       52.13       43.38     18.07 o 
  -5   0  30       64.49       57.83     20.24 o 
  -4   0  30       86.77       72.29     21.69 o 
  -3   0  30       83.11       89.64     13.01 o 
  -2   0  30      120.82      132.29     13.74 o 
  -1   0  30        0.75       -3.61     16.63 o 
   0   0  30      166.94      152.54     10.84 o 
   1   0  30       26.83       13.01     15.18 o 
   2   0  30       45.21       42.65     18.80 o 
   3   0  30        2.12       -3.61     15.18 o 
   4   0  30       18.94       28.19     17.35 o 
  -6   1  30       27.08       20.24     20.96 o 
  -5   1  30       17.74       17.35     13.74 o 
  -4   1  30        1.23        5.06     13.01 o 
  -3   1  30       22.68       12.29     15.90 o 
  -2   1  30       12.26       17.35     11.57 o 
  -1   1  30       36.38       44.82     12.29 o 
   0   1  30       10.37       16.63     10.84 o 
   1   1  30       20.99       31.09     13.01 o 
   2   1  30       21.10       11.57     23.13 o 
   3   1  30       14.20       11.57     15.90 o 
   4   1  30        9.38       11.57     16.63 o 
  -6   2  30        0.80        0.72     21.69 o 
  -5   2  30       36.73       54.94     17.35 o 
  -4   2  30        0.43       -2.89     20.24 o 
  -3   2  30       99.09      118.56     22.41 o 
  -2   2  30        2.84       -0.72     16.63 o 
  -1   2  30        0.04      -11.57     23.86 o 
   0   2  30        5.87        4.34     10.84 o 
   1   2  30        2.89        0.72     11.57 o 
   2   2  30       20.75       20.96     11.57 o 
   3   2  30       28.38       26.03     15.90 o 
  -5   3  30       12.83        8.68     23.86 o 
  -4   3  30        7.90        0.72     25.30 o 
  -3   3  30        1.42        3.61     13.74 o 
  -2   3  30       14.60        7.95     18.07 o 
  -1   3  30        3.16       -8.68     28.19 o 
   0   3  30        8.21       10.84     21.69 o 
   1   3  30        1.70       -0.72     20.24 o 
   2   3  30        0.00        0.72     20.96 o 
  -4   4  30        6.49       13.01     23.86 o 
  -3   4  30        2.93       19.52     20.24 o 
  -2   4  30        3.11       17.35     21.69 o 
  -1   4  30        0.82        6.51     18.80 o 
   0   4  30        0.18        3.61     23.86 o 
   1   4  30        8.83       12.29     19.52 o 
  -6   1  31        3.05        7.95     10.84 o 
  -5   1  31       75.67       64.34     19.52 o 
  -4   1  31       22.79       18.07     18.80 o 
  -3   1  31        0.08       -2.17     20.24 o 
  -2   1  31        1.12       -2.89     19.52 o 
  -1   1  31       74.76       83.14     11.57 o 
   0   1  31       11.40       10.84     20.96 o 
   1   1  31       80.23       86.75     20.96 o 
   2   1  31        5.76       -7.95     13.74 o 
   3   1  31        0.01       -8.68     22.41 o 
  -5   2  31        0.22       -0.72     27.47 o 
  -4   2  31       20.62       21.69     14.46 o 
  -3   2  31        3.69       10.84     14.46 o 
  -2   2  31       34.46       25.30     20.24 o 
  -1   2  31       19.69       68.68     28.19 o 
   0   2  31       25.39       19.52     14.46 o 
   1   2  31        0.29       -5.06     11.57 o 
   2   2  31        2.62        5.78     10.84 o 
   3   2  31        2.29       12.29     19.52 o 
  -5   3  31        0.11       -5.06     22.41 o 
  -4   3  31        0.10      -23.86     23.86 o 
  -3   3  31       38.14       31.09     22.41 o 
  -2   3  31       22.46       38.31     19.52 o 
  -1   3  31        0.00       -4.34     21.69 o 
   0   3  31        7.13       -1.45     24.58 o 
   1   3  31        4.93        0.72     15.90 o 
   2   3  31       13.62        6.51     23.13 o 
  -3   4  31        0.48        1.45     21.69 o 
  -2   4  31        0.01       -3.61     20.24 o 
  -1   4  31        0.74        8.68     28.19 o 
   0   4  31       14.80       28.19     25.30 o 
  -6   0  32        2.91       13.74     14.46 o 
  -5   0  32        6.76       -2.17     10.84 o 
  -4   0  32        0.05       -0.72     14.46 o 
  -3   0  32        4.43       -4.34     13.74 o 
  -2   0  32        2.85        5.78     13.01 o 
  -1   0  32        0.66        7.95     16.63 o 
   1   0  32       45.14       49.16     18.80 o 
   2   0  32        2.28       -0.72     23.86 o 
   3   0  32        8.80      -12.29     23.13 o 
  -5   1  32        0.75        2.17     17.35 o 
  -4   1  32        0.07       -1.45     15.90 o 
  -3   1  32        0.06       -5.78     16.63 o 
  -2   1  32        2.90       -9.40     13.74 o 
  -1   1  32        7.92        8.68     11.57 o 
   0   1  32       18.05       16.63     13.01 o 
   1   1  32       27.53       23.86     16.63 o 
   2   1  32       40.73       41.93     20.96 o 
   3   1  32       46.18       41.21     20.96 o 
  -5   2  32       14.33       12.29     19.52 o 
  -4   2  32        0.00       -2.17     14.46 o 
  -3   2  32        5.39       -7.23     20.24 o 
  -2   2  32        2.55       -5.78     15.90 o 
  -1   2  32       43.15       35.42     21.69 o 
   0   2  32       47.52       47.71     13.74 o 
   1   2  32       26.76       15.18     12.29 o 
   2   2  32        1.13        1.45     15.90 o 
  -4   3  32        9.72        4.34     22.41 o 
  -3   3  32        0.24        8.68     21.69 o 
  -2   3  32       29.56       40.48     18.80 o 
  -1   3  32       34.51       31.09     23.86 o 
   0   3  32        0.06      -11.57     23.13 o 
   1   3  32       14.13       41.21     18.80 o 
  -1   4  32        5.64       36.15     23.86 o 
  -5   1  33       53.35       50.60     17.35 o 
  -4   1  33       21.67       17.35     15.18 o 
  -3   1  33       45.93       29.64     15.90 o 
  -2   1  33       18.51       14.46     10.12 o 
  -1   1  33       31.99       19.52     15.90 o 
   0   1  33       30.21       23.13     16.63 o 
   1   1  33       55.71       47.71     13.01 o 
   2   1  33        0.22        9.40     14.46 o 
  -4   2  33       11.11        3.61     13.01 o 
  -3   2  33        0.15      -12.29     20.96 o 
  -2   2  33       27.87       19.52     23.13 o 
  -1   2  33        0.08       15.90     26.03 o 
   0   2  33        9.33       10.12     18.07 o 
   1   2  33        3.51       12.29     15.18 o 
   2   2  33        0.62        1.45     10.12 o 
  -3   3  33        0.12        5.06     15.18 o 
  -2   3  33        0.25       -0.72     20.24 o 
  -1   3  33        8.09       15.18     23.86 o 
   0   3  33        6.05       10.84     23.86 o 
   1   3  33        3.08       14.46     19.52 o 
  -5   0  34        0.41       -1.45     13.74 o 
  -4   0  34        0.77        8.68     13.01 o 
  -3   0  34        0.00       -0.72     11.57 o 
  -2   0  34       30.33       16.63     11.57 o 
  -1   0  34       13.98       17.35     18.80 o 
   0   0  34       46.83       41.93     21.69 o 
   1   0  34       26.85       10.12     19.52 o 
   2   0  34        0.87      -12.29     23.13 o 
  -4   1  34        8.36       11.57     20.96 o 
  -3   1  34        2.52        5.78     15.18 o 
  -2   1  34       20.16       20.24     16.63 o 
  -1   1  34       12.79        4.34     11.57 o 
   0   1  34        1.43        3.61     15.18 o 
   1   1  34        1.57      -11.57     13.01 o 
   2   1  34       37.99       34.70     15.90 o 
  -4   2  34        0.77        4.34     18.07 o 
  -3   2  34       13.36       25.30     15.18 o 
  -2   2  34        2.79        2.17     16.63 o 
   0   2  34       43.65       12.29     21.69 o 
   1   2  34        5.06        9.40     21.69 o 
  -2   3  34        5.06       -7.95     18.80 o 
  -1   3  34       22.30       15.90     17.35 o 
  -4   1  35        9.98       -5.78     24.58 o 
  -3   1  35       12.39        3.61     20.96 o 
  -2   1  35        5.46       -0.72     15.90 o 
  -1   1  35        7.24       10.84     13.74 o 
   0   1  35       11.32       24.58     21.69 o 
   1   1  35        3.38        6.51     13.01 o 
  -3   2  35        0.90        8.68     19.52 o 
  -2   2  35        0.73       -2.89     14.46 o 
  -1   2  35        1.03        1.45     28.19 o 
   0   2  35       10.23       -8.68     16.63 o 
  -3   0  36        1.38       -0.72     20.24 o 
  -2   0  36        3.69        1.45     16.63 o 
  -1   0  36       21.16        6.51     19.52 o 
   0   0  36       99.82       82.41     24.58 o 
  -3   1  36        1.04        7.95     17.35 o 
  -2   1  36       39.99       33.25     21.69 o 
  -1   1  36        3.45        6.51     21.69 o 
   0   1  36        0.18        2.89     13.74 o 
                                                 
